# Supplementary material for: Maternal influences on oral and faecal microbiota maturation in neonatal calves in beef and dairy production systems
Source: Anim Microbiome. 2020 Sep 7;2:31. doi: 10.1186/s42523-020-00049-1 (PMC7807724; doi:10.1186/s42523-020-00049-1)
Supplement: Supplementary file 5 — Additional file 5: Supplementary Table 1. Summary of sequencing and alpha-diversity analysis for each sample. ASV = assigned sequence variants. Only samples which exceeded the rarefaction threshold of 12,000 reads were included in the Shannon diversity index calculation. [file 42523_2020_49_MOESM5_ESM.xlsx]

## Sheet: Sheet1
Sample	Reads after QC (mean)	Reads after QC (SD)	Number of ASVs (mean)	Number of ASVs (SD)	Shannon diversity index (mean)	Shannon diversity index (SD)
Pre-calving, beef, cow, oral	34057	13014	381	123	5.98	1.24
Calving, beef, cow, oral	63694	79461	596	737	5.81	1.98
4w beef, cow, oral	29827	12963	328	172	6.22	1.61
Calving, beef, calf, oral	45506	16035	586	373	6.47	2.77
4w beef, calf, oral	95218	138493	283	209	4.87	0.88
Pre-calving, dairy, cow, oral	25601	4947	261	191	5.91	1.32
Calving, dairy, cow, oral	32668	8588	322	105	6.65	0.95
4w dairy, cow, oral	28008	5852	466	169	7.19	1.21
Calving, dairy, calf, oral	39100	10331	277	139	5.32	1.61
4w dairy, calf, oral	28056	8788	205	94	5.72	0.82
Pre-calving, beef, cow, faecal	32401	19674	621	451	7.81	1.63
Calving, beef, cow, faecal	23506	23625	470	526	8.51	0.53
4w beef, cow, faecal	69070	43065	1203	755	8.39	1.18
Calving, beef, calf, faecal	39135	13028	434	361	5.27	3.27
4w beef, calf, faecal	23526	5643	121	11	5.38	0.21
Pre-calving, dairy, cow, faecal	90031	127494	675	404	7.94	0.39
Calving, dairy, cow, faecal	36767	24747	652	501	8.2	0.64
4w dairy, cow, faecal	53120	6465	768	172	7.92	0.56
Calving, dairy, calf, faecal	38495	12834	292	170	5.25	2.03
4w dairy, calf, faecal	48395	74027	158	48	5.72	0.24
Pre-calving, beef, cow, vaginal	39428	9132	407	193	5.69	1.35
Calving, beef, cow, vaginal	41608	7968	618	269	6.04	2.41
4w beef, cow, vaginal	31433	5671	581	109	7.39	1.16
Pre-calving, dairy, cow, vaginal	30260	8627	579	160	7.91	0.47
Calving, dairy, cow, vaginal	28332	12597	509	211	7.61	1.05
4w dairy, cow, vaginal	29123	8092	534	118	7.35	1.01
Pre-calving, beef, cow, teat	33061	9059	520	105	7.28	0.26
Calving, beef, cow, teat	31024	1901	595	94	7.43	0.6
4w beef, cow, teat	32432	6049	775	235	7.8	1.11
Pre-calving, dairy, cow, teat	40462	4877	737	121	8.33	0.24
Calving, dairy, cow, teat	117669	190083	1005	949	8.27	0.35
4w dairy, cow, teat	62481	67658	707	397	8.05	0.5
Calving, beef, cow, colostrum	14557	18707	212	347	5.47	2.3
4w beef, cow, milk	468	124	13	4	NA	NA
Pre-calving, dairy, cow, milk	21223	22536	267	275	4.17	3.35
Calving, dairy, cow, colostrum	4667	2506	86	67	NA	NA
4w dairy, cow, milk	1141	1534	27	20	NA	NA
