# Supplementary material for: Maternal influences on oral and faecal microbiota maturation in neonatal calves in beef and dairy production systems
Source: Anim Microbiome. 2020 Sep 7;2:31. doi: 10.1186/s42523-020-00049-1 (PMC7807724; doi:10.1186/s42523-020-00049-1)
Supplement: Supplementary file 10 — Additional file 10: Supplementary Table 6. The taxonomic assignment of the ASVs in the intersections of beef animals which are displayed in Supplementary Fig. 3. [file 42523_2020_49_MOESM10_ESM.xlsx]

## Sheet: TaxonomyResults_5_Sup3_Beef
	Intersection number (corresponding to Supplementary Figure 3a - beef)
	1	2	3	4	5	6	7	8	9	10	11	12	13	14	15	16	17	18	19	20	21	22	23	24	25	26	27	28	29	30	31	32	33	34	35	36	37	38	39	40
Intersection size	533	490	305	293	214	201	182	162	159	149	134	133	129	112	109	80	79	71	70	48	41	35	30	23	20	20	19	17	16	15	13	13	12	12	12	11	11	10	10	10
Family
D_4__Ruminococcaceae	64	1	142	109	78	83	6	62	22	19	55	58	59	0	5	8	8	21	1	18	1	0	0	0	0	8	0	0	3	9	0	0	0	0	0	4	0	5	1	0
D_4__Lachnospiraceae	113	3	39	19	48	26	6	11	29	31	8	8	2	0	6	16	22	6	1	4	4	0	9	0	0	3	0	0	1	1	0	0	0	6	0	1	0	2	2	0
D_4__Prevotellaceae	99	0	0	5	2	4	0	1	39	50	12	1	2	0	6	12	12	4	3	2	3	0	0	0	0	0	0	0	0	2	1	0	0	0	0	0	0	0	0	1
D_4__Christensenellaceae	54	0	26	18	2	7	1	4	9	8	8	15	7	0	3	4	0	2	0	1	0	0	13	0	0	0	0	0	8	2	0	0	0	2	0	0	0	0	0	1
D_4__Rikenellaceae	27	0	13	26	2	6	1	8	17	9	20	3	10	0	7	10	6	3	0	9	1	0	0	0	0	4	0	0	0	1	0	0	0	0	0	3	0	1	0	0
D_4__uncultured bacterium	2	11	4	14	1	10	2	9	1	0	2	3	7	6	1	1	0	3	0	1	0	0	0	0	0	0	0	0	0	0	0	0	0	0	0	0	0	0	0	0
D_4__Flavobacteriaceae	2	35	0	0	0	0	0	0	2	0	0	0	0	1	7	2	2	0	7	0	3	1	0	0	1	0	2	0	0	0	1	0	1	0	0	0	2	0	0	1
D_4__Bacteroidales BS11 gut group	25	0	1	4	0	4	0	0	4	9	0	2	1	0	2	6	2	2	2	2	0	0	0	0	0	0	0	0	0	0	0	0	0	0	0	0	0	0	0	1
D_4__Clostridiales vadinBB60 group	0	0	4	9	0	12	0	23	0	0	1	2	9	0	0	0	0	3	0	1	0	0	0	0	0	0	0	0	0	0	0	0	0	0	0	1	0	0	0	0
D_4__uncultured rumen bacterium	21	0	5	3	0	2	0	0	3	5	1	1	2	0	5	3	2	0	0	0	1	0	1	0	0	0	0	0	2	0	0	0	0	0	0	0	0	0	1	0
Unassigned	5	1	0	0	0	0	49	0	0	0	0	0	0	0	0	0	0	0	0	0	0	0	0	0	0	0	0	0	0	0	0	0	0	0	0	0	0	0	0	0
D_4__Family XIII	4	0	19	0	2	2	0	0	1	2	3	7	2	0	0	0	0	0	0	0	0	0	3	0	0	0	0	0	1	0	0	0	0	1	0	0	0	0	0	0
D_4__Streptococcaceae	4	2	0	0	0	0	5	0	0	1	0	0	0	1	0	1	1	1	8	0	7	0	1	0	1	0	0	2	0	0	2	3	2	0	0	0	1	0	1	3
D_4__Coriobacteriaceae	6	0	11	2	7	3	0	4	0	0	0	5	1	0	0	0	0	3	0	0	0	0	2	0	0	0	0	0	1	0	0	0	0	1	0	0	0	0	0	0
D_4__Bacteroidaceae	1	0	0	3	23	1	0	0	2	0	9	0	1	0	0	0	1	1	0	3	1	0	0	0	0	0	0	0	0	0	0	0	0	0	0	0	0	0	0	0
D_4__Comamonadaceae	3	24	0	0	0	0	0	0	0	0	0	0	0	9	1	0	0	0	3	0	0	2	0	0	2	0	0	0	0	0	0	0	0	0	1	0	0	0	0	0
D_4__Bacteroidales S24-7 group	10	0	2	5	4	1	0	2	3	1	0	1	0	0	0	3	5	3	0	0	0	0	0	0	0	0	0	0	0	0	0	0	1	0	0	1	0	0	1	0
D_4__Xanthomonadaceae	1	26	0	0	0	0	2	0	0	0	0	0	0	6	1	0	0	0	1	0	0	1	0	2	1	0	1	0	0	0	0	0	0	0	0	0	0	0	0	0
D_4__Moraxellaceae	3	3	0	0	0	0	5	0	2	1	0	0	0	0	1	0	0	0	7	0	4	0	0	0	1	0	1	0	0	0	2	6	1	0	2	0	2	0	0	0
D_4__Nocardioidaceae	1	16	0	0	0	0	3	0	0	0	0	0	0	8	3	0	0	0	0	0	0	3	0	0	2	0	0	2	0	0	0	0	0	0	0	0	0	0	0	0
D_4__Pasteurellaceae	5	5	0	0	0	0	0	0	0	0	0	0	0	0	1	1	3	0	5	0	6	0	0	0	0	0	0	1	0	0	1	4	0	0	0	0	1	0	1	3
D_4__Porphyromonadaceae	1	1	2	4	7	2	1	2	0	0	0	2	0	0	1	0	1	3	2	0	2	0	0	0	0	1	0	0	0	0	0	0	2	0	0	0	0	0	0	0
D_4__Sphingomonadaceae	0	18	0	0	0	0	2	0	0	0	0	0	0	2	3	2	0	0	0	0	0	1	0	1	1	0	0	1	0	0	0	0	0	0	1	0	0	0	0	0
D_4__Microbacteriaceae	4	4	0	0	0	0	4	0	0	0	0	0	0	2	5	0	0	0	3	0	0	2	0	1	1	0	1	1	0	0	0	0	1	0	1	0	0	0	0	0
D_4__Erysipelotrichaceae	2	1	6	1	5	1	1	3	0	0	3	1	1	0	1	1	0	0	1	0	1	0	0	0	0	0	0	0	0	0	0	0	0	0	0	1	0	0	0	0
D_4__Rhodobacteraceae	1	14	0	0	0	0	5	0	0	0	0	0	0	5	2	0	0	0	0	0	0	0	0	0	0	0	2	1	0	0	0	0	0	0	0	0	0	0	0	0
D_4__Sphingobacteriaceae	1	15	0	0	0	0	0	0	0	0	0	0	0	1	4	0	0	0	0	0	0	2	0	2	1	0	2	0	0	0	0	0	0	0	1	0	0	0	0	0
D_4__Bacteroidales Incertae Sedis	0	0	5	7	0	3	1	2	0	0	1	2	3	0	0	0	0	2	0	2	0	0	0	0	0	0	0	0	0	0	0	0	0	0	0	0	0	0	0	0
D_4__Verrucomicrobiaceae	0	3	2	7	0	1	0	0	0	0	1	2	5	0	0	0	0	4	0	0	0	1	0	0	0	0	0	0	0	0	0	0	0	0	0	0	0	0	0	0
D_4__Pseudomonadaceae	3	9	0	0	0	0	2	0	0	0	0	0	0	2	2	1	0	0	0	0	0	3	0	2	0	0	0	0	0	0	0	0	0	0	1	0	0	0	0	0
D_4__uncultured	0	17	0	0	0	0	5	0	0	0	0	0	0	1	0	0	0	0	0	0	0	1	0	0	0	0	0	0	0	0	0	0	0	0	0	0	0	0	0	0
D_4__Spirochaetaceae	9	1	0	4	0	2	0	2	2	0	0	1	0	0	1	0	0	1	0	0	0	0	0	0	0	0	0	0	0	0	0	0	0	0	0	0	0	0	0	0
D_4__Victivallaceae	0	0	1	10	0	4	0	3	1	0	0	1	1	0	0	0	0	2	0	0	0	0	0	0	0	0	0	0	0	0	0	0	0	0	0	0	0	0	0	0
D_4__Fibrobacteraceae	6	1	0	1	0	0	0	0	3	1	0	0	0	0	5	2	1	0	0	0	1	0	0	0	0	0	0	0	0	0	1	0	0	0	0	0	0	0	0	0
D_4__Micrococcaceae	1	5	0	0	0	0	0	0	0	0	0	0	0	2	1	0	0	0	4	0	0	0	0	3	0	0	1	2	0	0	0	0	0	0	0	0	2	0	0	0
D_4__Intrasporangiaceae	0	9	0	0	0	0	3	0	0	0	0	0	0	7	0	0	0	0	0	0	0	0	0	0	0	0	0	1	0	0	0	0	0	0	1	0	0	0	0	0
D_4__Neisseriaceae	2	0	0	1	0	0	0	0	2	4	0	0	0	0	0	0	1	0	5	0	1	0	0	0	0	0	0	0	0	0	1	0	0	0	0	0	2	0	1	0
D_4__Cytophagaceae	1	14	0	0	0	0	0	0	0	0	0	0	0	0	1	0	0	0	0	0	0	1	0	0	3	0	0	0	0	0	0	0	0	0	0	0	0	0	0	0
D_4__Family XI	0	0	1	6	0	0	1	2	1	0	0	1	2	0	1	0	1	1	2	0	0	0	0	0	0	0	0	0	0	0	0	0	1	0	0	0	0	0	0	0
D_3__Clostridiales	6	0	1	2	0	5	0	0	0	0	1	1	2	0	0	0	0	0	0	1	0	0	0	0	0	0	0	0	0	0	0	0	0	0	0	0	0	0	0	0
D_4__Bacteroidales RF16 group	1	0	2	3	0	1	0	1	1	1	3	1	1	0	0	0	0	0	0	2	0	0	0	0	0	2	0	0	0	0	0	0	0	0	0	0	0	0	0	0
D_4__Corynebacteriaceae	2	2	2	2	0	0	1	3	0	0	1	0	0	0	0	0	0	0	1	0	0	0	0	2	0	0	1	1	0	0	0	0	0	0	0	0	0	0	0	0
D_4__Alcaligenaceae	1	4	0	1	4	0	0	1	1	0	0	0	0	0	4	0	0	0	0	0	0	0	0	0	0	0	1	0	0	0	0	0	0	0	0	0	0	0	0	0
D_4__Planococcaceae	0	4	1	0	0	0	4	1	0	0	0	0	0	3	0	0	0	0	1	0	0	1	0	0	0	0	0	0	0	0	0	0	0	0	2	0	0	0	0	0
D_4__Hyphomicrobiaceae	0	9	0	0	0	0	1	0	0	0	0	0	0	0	3	0	0	0	0	0	0	0	0	0	1	0	2	0	0	0	0	0	0	0	0	0	0	0	0	0
D_4__Unknown Family	3	3	2	0	1	2	0	2	0	0	0	0	0	2	0	0	0	0	0	0	0	0	0	0	0	0	0	0	0	0	0	0	0	0	0	0	0	0	0	0
D_4__Chitinophagaceae	0	13	0	0	0	0	1	0	0	0	0	0	0	0	0	0	0	0	0	0	0	0	0	0	0	0	0	0	0	0	0	0	0	0	0	0	0	0	0	0
D_4__Caulobacteraceae	1	7	0	0	0	0	1	0	0	0	0	0	0	1	1	1	0	0	0	0	0	0	0	0	0	0	0	1	0	0	0	0	0	0	0	0	0	0	0	0
D_4__Carnobacteriaceae	0	7	0	0	0	0	1	0	0	0	0	0	0	0	0	0	0	0	0	0	1	0	0	1	0	0	1	1	0	0	0	0	0	0	1	0	0	0	0	0
D_4__Aerococcaceae	0	1	0	2	0	0	1	0	0	0	0	0	3	1	2	0	0	0	0	0	0	0	0	2	0	0	1	0	0	0	0	0	0	0	0	0	0	0	0	0
D_4__Acidaminococcaceae	2	0	0	0	2	0	0	0	3	1	0	0	0	0	2	1	0	0	0	1	0	0	0	0	0	0	0	0	0	0	0	0	0	0	0	0	0	0	0	0
D_3__Subgroup 6	1	8	0	0	0	0	2	0	0	0	0	0	0	0	0	0	0	0	0	0	0	0	0	0	1	0	0	0	0	0	0	0	0	0	0	0	0	0	0	0
D_4__Cellvibrionaceae	0	10	0	0	0	0	0	0	0	0	0	0	0	0	1	0	0	0	0	0	0	0	0	1	0	0	0	0	0	0	0	0	0	0	0	0	0	0	0	0
D_4__Propionibacteriaceae	0	5	0	0	0	0	3	0	0	0	0	0	0	3	0	0	0	0	1	0	0	0	0	0	0	0	0	0	0	0	0	0	0	0	0	0	0	0	0	0
D_4__Actinomycetaceae	0	0	0	4	2	0	0	0	0	1	0	1	0	0	0	0	0	1	1	0	0	0	0	1	0	0	0	0	0	0	0	0	0	0	0	0	0	0	1	0
D_4__Veillonellaceae	2	0	0	0	7	0	0	0	1	1	0	0	0	0	0	0	0	0	0	0	0	0	0	0	0	0	0	0	0	0	0	0	0	0	0	0	0	0	0	0
D_4__Acidimicrobiaceae	0	6	0	0	0	0	2	0	0	0	0	0	0	2	0	0	0	0	0	0	0	1	0	0	0	0	0	0	0	0	0	0	0	0	0	0	0	0	0	0
D_4__Clostridiaceae 1	0	0	2	0	0	0	5	0	0	0	0	1	0	2	0	0	0	0	0	0	0	0	0	0	0	0	0	0	0	0	0	0	0	0	0	0	0	1	0	0
D_4__p-2534-18B5 gut group	0	0	0	5	0	2	0	0	0	0	2	1	0	0	0	0	0	0	0	0	0	0	0	0	0	1	0	0	0	0	0	0	0	0	0	0	0	0	0	0
D_4__Anaerolineaceae	5	1	0	0	0	0	0	0	1	0	0	0	0	0	2	0	1	0	0	0	0	0	0	0	0	0	0	0	0	0	0	0	0	0	0	0	0	0	0	0
D_4__Rhodospirillaceae	1	1	1	0	1	2	0	2	0	0	0	1	0	0	0	0	0	1	0	0	0	0	0	0	0	0	0	0	0	0	0	0	0	0	0	0	0	0	0	0
D_4__Bacillaceae	0	5	0	0	0	0	3	0	0	0	0	0	0	1	0	0	0	0	0	0	0	0	0	0	0	0	0	0	0	0	0	0	0	0	0	0	0	1	0	0
D_4__Peptococcaceae	0	0	1	2	0	1	0	1	0	0	1	2	1	0	0	0	0	1	0	0	0	0	0	0	0	0	0	0	0	0	0	0	0	0	0	0	0	0	0	0
D_4__Planctomycetaceae	0	4	1	1	0	0	0	1	0	0	0	0	0	0	1	0	1	0	0	0	0	0	0	0	0	0	0	0	0	0	0	0	0	0	0	0	0	0	0	0
D_4__Phyllobacteriaceae	0	2	0	0	0	0	1	0	0	0	0	0	0	1	2	0	0	0	0	0	0	0	0	1	1	0	1	0	0	0	0	0	0	0	0	0	0	0	0	0
D_4__Staphylococcaceae	0	2	0	0	0	0	4	0	0	0	0	0	0	0	0	0	0	0	0	0	0	1	0	1	0	0	0	1	0	0	0	0	0	0	0	0	0	0	0	0
D_3__Mollicutes RF9	2	0	0	1	0	1	0	1	0	0	0	1	1	0	0	0	0	1	0	0	0	0	0	0	0	0	0	0	0	0	0	0	0	0	0	0	0	0	0	0
D_4__Leptotrichiaceae	1	0	0	0	0	0	0	0	0	0	0	0	0	0	0	0	1	0	3	0	2	0	0	0	0	0	0	0	0	0	0	0	0	0	0	0	0	0	1	0
D_4__Oxalobacteraceae	1	3	0	0	0	0	0	0	0	0	0	0	0	1	0	1	0	0	0	0	0	2	0	0	0	0	0	0	0	0	0	0	0	0	0	0	0	0	0	0
D_4__Peptostreptococcaceae	0	1	1	0	1	0	4	0	0	0	0	0	0	0	0	0	1	0	0	0	0	0	0	0	0	0	0	0	0	0	0	0	0	0	0	0	0	0	0	0
D_2__Lentisphaerae RFP12 gut group	0	0	0	2	0	0	0	2	0	0	0	0	0	0	1	1	0	1	0	1	0	0	0	0	0	0	0	0	0	0	0	0	0	0	0	0	0	0	0	0
D_4__Burkholderiaceae	1	3	0	0	0	0	1	0	0	0	0	0	0	0	0	0	0	0	0	0	1	0	0	0	0	0	0	0	0	0	1	0	0	0	0	0	0	0	0	0
D_4__Erythrobacteraceae	0	6	0	0	0	0	0	0	0	0	0	0	0	1	0	0	0	0	0	0	0	0	0	0	0	0	0	0	0	0	0	0	0	0	0	0	0	0	0	0
D_4__Methylobacteriaceae	0	4	0	0	0	0	2	0	0	0	0	0	0	0	1	0	0	0	0	0	0	0	0	0	0	0	0	0	0	0	0	0	0	0	0	0	0	0	0	0
D_4__480-2	0	3	0	0	0	0	2	0	0	0	0	0	0	1	0	0	0	0	0	0	0	1	0	0	0	0	0	0	0	0	0	0	0	0	0	0	0	0	0	0
D_4__Lactobacillaceae	0	0	0	0	6	0	1	0	0	0	0	0	0	0	0	0	0	0	0	0	0	0	0	0	0	0	0	0	0	0	0	0	0	0	0	0	0	0	0	0
D_4__Desulfovibrionaceae	0	0	0	0	1	1	0	0	2	0	0	2	0	0	0	0	0	0	0	0	0	0	0	0	0	1	0	0	0	0	0	0	0	0	0	0	0	0	0	0
D_4__Nakamurellaceae	2	1	0	0	0	0	0	0	0	0	0	0	0	3	0	0	0	0	0	0	0	0	0	0	0	0	0	0	0	0	0	0	0	0	0	0	0	0	0	0
D_4__Acetobacteraceae	2	3	0	0	0	0	0	0	0	0	0	0	0	0	0	0	0	0	0	0	0	0	0	0	1	0	0	0	0	0	0	0	0	0	0	0	0	0	0	0
D_4__Nocardiaceae	1	2	0	0	0	0	1	0	0	0	0	0	0	0	0	1	0	0	0	0	0	0	0	0	0	0	0	0	0	0	0	0	0	0	1	0	0	0	0	0
D_4__unidentified rumen bacterium RF9	1	0	2	1	0	1	0	0	1	0	0	0	0	0	0	0	0	0	0	0	0	0	0	0	0	0	0	0	0	0	0	0	0	0	0	0	0	0	0	0
D_3__Sphingomonadales	0	5	0	0	0	0	0	0	0	0	0	0	0	0	1	0	0	0	0	0	0	0	0	0	0	0	0	0	0	0	0	0	0	0	0	0	0	0	0	0
D_4__Oceanospirillaceae	0	4	0	0	0	0	0	0	0	0	0	0	0	1	0	0	0	0	0	0	0	0	0	1	0	0	0	0	0	0	0	0	0	0	0	0	0	0	0	0
D_4__DA101 soil group	0	4	0	0	0	0	0	0	0	0	0	0	0	0	0	0	0	0	0	0	0	2	0	0	0	0	0	0	0	0	0	0	0	0	0	0	0	0	0	0
D_3__SC-I-84	0	4	0	0	0	0	0	0	0	0	0	0	0	2	0	0	0	0	0	0	0	0	0	0	0	0	0	0	0	0	0	0	0	0	0	0	0	0	0	0
D_2__KD4-96	0	2	0	0	0	0	0	0	0	0	0	0	0	3	0	0	0	0	0	0	0	1	0	0	0	0	0	0	0	0	0	0	0	0	0	0	0	0	0	0
D_4__Bacteroidales UCG-001	0	0	0	2	0	0	0	1	0	1	0	0	0	0	0	2	0	0	0	0	0	0	0	0	0	0	0	0	0	0	0	0	0	0	0	0	0	0	0	0
D_4__Fusobacteriaceae	0	0	0	0	1	0	0	0	1	0	0	0	0	0	1	0	0	0	2	0	1	0	0	0	0	0	0	0	0	0	0	0	0	0	0	0	0	0	0	0
D_1__Bacteroidetes	2	0	0	2	0	0	0	0	0	0	0	0	0	0	0	0	1	0	0	0	0	0	0	0	0	0	0	0	0	0	0	0	0	0	0	0	0	0	0	0
D_4__Mycobacteriaceae	1	2	0	0	0	0	1	0	0	0	0	0	0	1	0	0	0	0	0	0	0	0	0	0	0	0	0	0	0	0	0	0	0	0	0	0	0	0	0	0
D_0__Bacteria	1	0	0	0	1	0	1	0	0	0	0	0	1	0	0	0	0	1	0	0	0	0	0	0	0	0	0	0	0	0	0	0	0	0	0	0	0	0	0	0
D_4__Defluviitaleaceae	1	0	0	0	0	1	0	0	1	0	1	1	0	0	0	0	0	0	0	0	0	0	0	0	0	0	0	0	0	0	0	0	0	0	0	0	0	0	0	0
D_4__Methanobacteriaceae	1	0	1	0	0	0	0	0	0	1	0	0	0	0	0	0	0	0	0	0	0	0	0	0	0	0	0	0	0	0	0	0	0	2	0	0	0	0	0	0
D_2__Chloroplast	1	2	0	0	0	0	1	0	0	0	0	0	0	0	0	0	0	0	0	0	0	1	0	0	0	0	0	0	0	0	0	0	0	0	0	0	0	0	0	0
D_4__Gemmatimonadaceae	0	4	0	0	0	0	1	0	0	0	0	0	0	0	0	0	0	0	0	0	0	0	0	0	0	0	0	0	0	0	0	0	0	0	0	0	0	0	0	0
D_4__Cellulomonadaceae	0	3	0	0	0	0	0	0	0	0	0	0	0	1	0	0	0	0	0	0	0	0	0	0	0	0	0	1	0	0	0	0	0	0	0	0	0	0	0	0
D_4__Iamiaceae	0	2	0	0	0	0	0	0	0	0	0	0	0	3	0	0	0	0	0	0	0	0	0	0	0	0	0	0	0	0	0	0	0	0	0	0	0	0	0	0
D_4__Gaiellaceae	0	2	0	0	0	0	2	0	0	0	0	0	0	0	0	0	0	0	0	0	0	1	0	0	0	0	0	0	0	0	0	0	0	0	0	0	0	0	0	0
D_4__Xanthobacteraceae	0	1	0	0	0	0	0	0	0	0	0	0	0	3	0	0	0	0	0	0	0	1	0	0	0	0	0	0	0	0	0	0	0	0	0	0	0	0	0	0
D_4__Thermoplasmatales Incertae Sedis	0	0	0	1	0	0	0	0	3	0	0	1	0	0	0	0	0	0	0	0	0	0	0	0	0	0	0	0	0	0	0	0	0	0	0	0	0	0	0	0
D_4__Rhizobiaceae	1	3	0	0	0	0	0	0	0	0	0	0	0	0	0	0	0	0	0	0	0	0	0	0	0	0	0	0	0	0	0	0	0	0	0	0	0	0	0	0
D_4__Patulibacteraceae	1	0	0	0	0	0	2	0	0	0	0	0	0	1	0	0	0	0	0	0	0	0	0	0	0	0	0	0	0	0	0	0	0	0	0	0	0	0	0	0
D_4__Nitrosomonadaceae	0	3	0	0	0	0	0	0	0	0	0	0	0	1	0	0	0	0	0	0	0	0	0	0	0	0	0	0	0	0	0	0	0	0	0	0	0	0	0	0
D_4__Xanthomonadales Incertae Sedis	0	3	0	0	0	0	1	0	0	0	0	0	0	0	0	0	0	0	0	0	0	0	0	0	0	0	0	0	0	0	0	0	0	0	0	0	0	0	0	0
D_4__Bradyrhizobiaceae	0	2	0	0	0	0	1	0	0	0	0	0	0	0	0	0	0	0	0	0	0	1	0	0	0	0	0	0	0	0	0	0	0	0	0	0	0	0	0	0
D_4__Streptomycetaceae	0	2	0	0	0	0	1	0	0	0	0	0	0	0	0	0	0	0	1	0	0	0	0	0	0	0	0	0	0	0	0	0	0	0	0	0	0	0	0	0
D_3__Rhizobiales	0	2	0	0	0	0	1	0	0	0	0	0	0	1	0	0	0	0	0	0	0	0	0	0	0	0	0	0	0	0	0	0	0	0	0	0	0	0	0	0
D_4__Demequinaceae	0	1	0	0	0	0	0	0	0	0	0	0	0	1	0	0	0	0	0	0	0	0	0	2	0	0	0	0	0	0	0	0	0	0	0	0	0	0	0	0
D_4__Micromonosporaceae	0	1	0	0	0	0	1	0	0	0	0	0	0	2	0	0	0	0	0	0	0	0	0	0	0	0	0	0	0	0	0	0	0	0	0	0	0	0	0	0
D_4__Eubacteriaceae	0	0	2	1	0	1	0	0	0	0	0	0	0	0	0	0	0	0	0	0	0	0	0	0	0	0	0	0	0	0	0	0	0	0	0	0	0	0	0	0
D_3__Bacillales	0	0	1	0	0	0	2	0	0	0	0	0	0	1	0	0	0	0	0	0	0	0	0	0	0	0	0	0	0	0	0	0	0	0	0	0	0	0	0	0
D_3__Gastranaerophilales	0	0	1	0	2	0	0	0	0	0	0	0	1	0	0	0	0	0	0	0	0	0	0	0	0	0	0	0	0	0	0	0	0	0	0	0	0	0	0	0
D_4__Methanocorpusculaceae	0	0	0	1	0	2	0	1	0	0	0	0	0	0	0	0	0	0	0	0	0	0	0	0	0	0	0	0	0	0	0	0	0	0	0	0	0	0	0	0
D_4__GR-WP33-58	0	0	0	1	0	0	0	0	0	0	0	0	0	0	2	0	1	0	0	0	0	0	0	0	0	0	0	0	0	0	0	0	0	0	0	0	0	0	0	0
D_4__Bifidobacteriaceae	0	0	0	0	1	0	0	1	0	0	0	1	0	1	0	0	0	0	0	0	0	0	0	0	0	0	0	0	0	0	0	0	0	0	0	0	0	0	0	0
D_4__Enterobacteriaceae	0	0	0	0	0	0	4	0	0	0	0	0	0	0	0	0	0	0	0	0	0	0	0	0	0	0	0	0	0	0	0	0	0	0	0	0	0	0	0	0
D_4__Enterococcaceae	0	0	0	0	0	0	3	0	0	0	0	0	0	0	0	0	0	0	0	0	0	1	0	0	0	0	0	0	0	0	0	0	0	0	0	0	0	0	0	0
D_4__Brevibacteriaceae	0	0	0	0	0	0	1	0	0	0	0	0	0	1	1	0	0	0	0	0	0	0	0	0	0	0	0	1	0	0	0	0	0	0	0	0	0	0	0	0
D_4__Cardiobacteriaceae	0	0	0	0	0	0	0	0	0	0	0	0	0	0	0	0	0	0	3	0	0	0	0	0	0	0	0	0	0	0	1	0	0	0	0	0	0	0	0	0
D_4__Dermabacteraceae	1	0	0	0	0	0	0	0	0	0	0	0	0	0	0	0	0	0	0	0	0	0	0	0	0	0	0	0	0	0	1	0	0	0	0	0	1	0	0	0
D_4__Succinivibrionaceae	1	1	0	0	0	0	0	0	0	0	0	0	0	0	0	0	0	0	0	0	0	1	0	0	0	0	0	0	0	0	0	0	0	0	0	0	0	0	0	0
D_4__Polyangiaceae	0	3	0	0	0	0	0	0	0	0	0	0	0	0	0	0	0	0	0	0	0	0	0	0	0	0	0	0	0	0	0	0	0	0	0	0	0	0	0	0
D_4__Cryomorphaceae	0	3	0	0	0	0	0	0	0	0	0	0	0	0	0	0	0	0	0	0	0	0	0	0	0	0	0	0	0	0	0	0	0	0	0	0	0	0	0	0
D_4__Idiomarinaceae	0	3	0	0	0	0	0	0	0	0	0	0	0	0	0	0	0	0	0	0	0	0	0	0	0	0	0	0	0	0	0	0	0	0	0	0	0	0	0	0
D_4__BIrii41	0	2	0	0	0	0	0	0	0	0	0	0	0	1	0	0	0	0	0	0	0	0	0	0	0	0	0	0	0	0	0	0	0	0	0	0	0	0	0	0
D_4__Elev-16S-1332	0	2	0	0	0	0	1	0	0	0	0	0	0	0	0	0	0	0	0	0	0	0	0	0	0	0	0	0	0	0	0	0	0	0	0	0	0	0	0	0
D_4__FamilyI	0	2	0	0	0	0	0	0	0	0	0	0	0	1	0	0	0	0	0	0	0	0	0	0	0	0	0	0	0	0	0	0	0	0	0	0	0	0	0	0
D_4__Haliangiaceae	0	2	0	0	0	0	0	0	0	0	0	0	0	0	0	0	0	0	0	0	0	0	0	0	1	0	0	0	0	0	0	0	0	0	0	0	0	0	0	0
D_4__Saprospiraceae	0	2	0	0	0	0	0	0	0	0	0	0	0	0	1	0	0	0	0	0	0	0	0	0	0	0	0	0	0	0	0	0	0	0	0	0	0	0	0	0
D_4__Sporichthyaceae	0	1	0	0	0	0	1	0	0	0	0	0	0	1	0	0	0	0	0	0	0	0	0	0	0	0	0	0	0	0	0	0	0	0	0	0	0	0	0	0
D_2__Gammaproteobacteria	0	1	0	0	0	0	2	0	0	0	0	0	0	0	0	0	0	0	0	0	0	0	0	0	0	0	0	0	0	0	0	0	0	0	0	0	0	0	0	0
D_4__Solirubrobacteraceae	0	1	0	0	0	0	1	0	0	0	0	0	0	1	0	0	0	0	0	0	0	0	0	0	0	0	0	0	0	0	0	0	0	0	0	0	0	0	0	0
D_4__Elusimicrobiaceae	0	0	0	0	0	2	0	0	0	0	0	0	1	0	0	0	0	0	0	0	0	0	0	0	0	0	0	0	0	0	0	0	0	0	0	0	0	0	0	0
D_4__uncultured prokaryote	0	0	0	0	0	1	1	0	0	0	0	0	1	0	0	0	0	0	0	0	0	0	0	0	0	0	0	0	0	0	0	0	0	0	0	0	0	0	0	0
D_4__Anaeroplasmataceae	0	0	0	0	0	1	0	1	0	0	0	1	0	0	0	0	0	0	0	0	0	0	0	0	0	0	0	0	0	0	0	0	0	0	0	0	0	0	0	0
D_1__Gracilibacteria	0	0	0	0	0	0	0	0	0	0	0	0	0	0	0	0	1	0	0	0	0	0	0	0	0	0	0	0	0	0	1	0	1	0	0	0	0	0	0	0
D_4__Deinococcaceae	1	1	0	0	0	0	0	0	0	0	0	0	0	0	0	0	0	0	0	0	0	0	0	0	0	0	0	0	0	0	0	0	0	0	0	0	0	0	0	0
D_3__Desulfuromonadales	1	0	0	0	0	0	0	0	0	0	0	0	0	1	0	0	0	0	0	0	0	0	0	0	0	0	0	0	0	0	0	0	0	0	0	0	0	0	0	0
D_4__Marinilabiaceae	1	0	0	0	0	0	0	0	1	0	0	0	0	0	0	0	0	0	0	0	0	0	0	0	0	0	0	0	0	0	0	0	0	0	0	0	0	0	0	0
D_4__FamilyII	0	2	0	0	0	0	0	0	0	0	0	0	0	0	0	0	0	0	0	0	0	0	0	0	0	0	0	0	0	0	0	0	0	0	0	0	0	0	0	0
D_4__Bacteriovoracaceae	0	2	0	0	0	0	0	0	0	0	0	0	0	0	0	0	0	0	0	0	0	0	0	0	0	0	0	0	0	0	0	0	0	0	0	0	0	0	0	0
D_4__uncultured Nitrosomonadaceae bacterium	0	2	0	0	0	0	0	0	0	0	0	0	0	0	0	0	0	0	0	0	0	0	0	0	0	0	0	0	0	0	0	0	0	0	0	0	0	0	0	0
D_4__M05-Pitesti	0	2	0	0	0	0	0	0	0	0	0	0	0	0	0	0	0	0	0	0	0	0	0	0	0	0	0	0	0	0	0	0	0	0	0	0	0	0	0	0
D_4__Geodermatophilaceae	0	2	0	0	0	0	0	0	0	0	0	0	0	0	0	0	0	0	0	0	0	0	0	0	0	0	0	0	0	0	0	0	0	0	0	0	0	0	0	0
D_4__uncultured Chloroflexi bacterium	0	2	0	0	0	0	0	0	0	0	0	0	0	0	0	0	0	0	0	0	0	0	0	0	0	0	0	0	0	0	0	0	0	0	0	0	0	0	0	0
D_4__Bogoriellaceae	0	1	0	0	0	0	0	0	0	0	0	0	0	0	0	0	0	0	0	0	0	0	0	0	0	0	1	0	0	0	0	0	0	0	0	0	0	0	0	0
D_2__Soil Crenarchaeotic Group(SCG)	0	1	0	0	0	0	0	0	0	0	0	0	0	1	0	0	0	0	0	0	0	0	0	0	0	0	0	0	0	0	0	0	0	0	0	0	0	0	0	0
D_4__Dermatophilaceae	0	1	0	0	0	0	0	0	0	0	0	0	0	0	0	0	0	0	0	0	0	0	1	0	0	0	0	0	0	0	0	0	0	0	0	0	0	0	0	0
D_4__Aeromonadaceae	0	1	0	0	0	0	0	0	0	0	0	0	0	1	0	0	0	0	0	0	0	0	0	0	0	0	0	0	0	0	0	0	0	0	0	0	0	0	0	0
D_4__Cyclobacteriaceae	0	1	0	0	0	0	0	0	0	0	0	0	0	0	1	0	0	0	0	0	0	0	0	0	0	0	0	0	0	0	0	0	0	0	0	0	0	0	0	0
D_4__Methylophilaceae	0	1	0	0	0	0	0	0	0	0	0	0	0	1	0	0	0	0	0	0	0	0	0	0	0	0	0	0	0	0	0	0	0	0	0	0	0	0	0	0
D_4__uncultured proteobacterium	0	1	0	0	0	0	0	0	0	0	0	0	0	1	0	0	0	0	0	0	0	0	0	0	0	0	0	0	0	0	0	0	0	0	0	0	0	0	0	0
D_3__Frankiales	0	1	0	0	0	0	1	0	0	0	0	0	0	0	0	0	0	0	0	0	0	0	0	0	0	0	0	0	0	0	0	0	0	0	0	0	0	0	0	0
D_4__Oligosphaeraceae	0	0	0	1	0	0	0	1	0	0	0	0	0	0	0	0	0	0	0	0	0	0	0	0	0	0	0	0	0	0	0	0	0	0	0	0	0	0	0	0
D_4__Acinetobacter sp. CAG:196	0	0	0	0	2	0	0	0	0	0	0	0	0	0	0	0	0	0	0	0	0	0	0	0	0	0	0	0	0	0	0	0	0	0	0	0	0	0	0	0
D_4__Clostridium sp. CAG:306	0	0	0	0	1	1	0	0	0	0	0	0	0	0	0	0	0	0	0	0	0	0	0	0	0	0	0	0	0	0	0	0	0	0	0	0	0	0	0	0
D_3__NB1-n	0	0	0	0	0	1	0	1	0	0	0	0	0	0	0	0	0	0	0	0	0	0	0	0	0	0	0	0	0	0	0	0	0	0	0	0	0	0	0	0
D_4__Paenibacillaceae	0	0	0	0	0	0	1	0	0	0	0	0	0	1	0	0	0	0	0	0	0	0	0	0	0	0	0	0	0	0	0	0	0	0	0	0	0	0	0	0
D_4__uncultured Mollicutes bacterium	0	0	0	0	0	0	0	1	0	0	0	1	0	0	0	0	0	0	0	0	0	0	0	0	0	0	0	0	0	0	0	0	0	0	0	0	0	0	0	0
D_4__uncultured eubacterium WCHB1-25	0	0	0	0	0	0	0	0	0	0	0	1	1	0	0	0	0	0	0	0	0	0	0	0	0	0	0	0	0	0	0	0	0	0	0	0	0	0	0	0
D_1__Saccharibacteria	0	0	0	0	0	0	0	0	0	0	0	0	0	0	2	0	0	0	0	0	0	0	0	0	0	0	0	0	0	0	0	0	0	0	0	0	0	0	0	0
D_4__Gracilibacteria bacterium canine oral taxon 291	0	0	0	0	0	0	0	0	0	0	0	0	0	0	0	0	2	0	0	0	0	0	0	0	0	0	0	0	0	0	0	0	0	0	0	0	0	0	0	0
D_3__Bacteroidales	1	0	0	0	0	0	0	0	0	0	0	0	0	0	0	0	0	0	0	0	0	0	0	0	0	0	0	0	0	0	0	0	0	0	0	0	0	0	0	0
D_4__Dermacoccaceae	1	0	0	0	0	0	0	0	0	0	0	0	0	0	0	0	0	0	0	0	0	0	0	0	0	0	0	0	0	0	0	0	0	0	0	0	0	0	0	0
D_4__Acidothermaceae	0	1	0	0	0	0	0	0	0	0	0	0	0	0	0	0	0	0	0	0	0	0	0	0	0	0	0	0	0	0	0	0	0	0	0	0	0	0	0	0
D_4__uncultured actinobacterium	0	1	0	0	0	0	0	0	0	0	0	0	0	0	0	0	0	0	0	0	0	0	0	0	0	0	0	0	0	0	0	0	0	0	0	0	0	0	0	0
D_4__Nitrospiraceae	0	1	0	0	0	0	0	0	0	0	0	0	0	0	0	0	0	0	0	0	0	0	0	0	0	0	0	0	0	0	0	0	0	0	0	0	0	0	0	0
D_4__KD3-93	0	1	0	0	0	0	0	0	0	0	0	0	0	0	0	0	0	0	0	0	0	0	0	0	0	0	0	0	0	0	0	0	0	0	0	0	0	0	0	0
D_4__Rhodocyclaceae	0	1	0	0	0	0	0	0	0	0	0	0	0	0	0	0	0	0	0	0	0	0	0	0	0	0	0	0	0	0	0	0	0	0	0	0	0	0	0	0
D_4__Blfdi19	0	1	0	0	0	0	0	0	0	0	0	0	0	0	0	0	0	0	0	0	0	0	0	0	0	0	0	0	0	0	0	0	0	0	0	0	0	0	0	0
D_3__TRA3-20	0	1	0	0	0	0	0	0	0	0	0	0	0	0	0	0	0	0	0	0	0	0	0	0	0	0	0	0	0	0	0	0	0	0	0	0	0	0	0	0
D_4__Shewanellaceae	0	1	0	0	0	0	0	0	0	0	0	0	0	0	0	0	0	0	0	0	0	0	0	0	0	0	0	0	0	0	0	0	0	0	0	0	0	0	0	0
D_4__AKYG937	0	1	0	0	0	0	0	0	0	0	0	0	0	0	0	0	0	0	0	0	0	0	0	0	0	0	0	0	0	0	0	0	0	0	0	0	0	0	0	0
D_3__Acidimicrobiales	0	1	0	0	0	0	0	0	0	0	0	0	0	0	0	0	0	0	0	0	0	0	0	0	0	0	0	0	0	0	0	0	0	0	0	0	0	0	0	0
D_4__uncultured compost bacterium	0	1	0	0	0	0	0	0	0	0	0	0	0	0	0	0	0	0	0	0	0	0	0	0	0	0	0	0	0	0	0	0	0	0	0	0	0	0	0	0
D_4__Cystobacteraceae	0	1	0	0	0	0	0	0	0	0	0	0	0	0	0	0	0	0	0	0	0	0	0	0	0	0	0	0	0	0	0	0	0	0	0	0	0	0	0	0
D_4__Hyphomonadaceae	0	1	0	0	0	0	0	0	0	0	0	0	0	0	0	0	0	0	0	0	0	0	0	0	0	0	0	0	0	0	0	0	0	0	0	0	0	0	0	0
D_4__Sandaracinaceae	0	1	0	0	0	0	0	0	0	0	0	0	0	0	0	0	0	0	0	0	0	0	0	0	0	0	0	0	0	0	0	0	0	0	0	0	0	0	0	0
D_4__Rhodothermaceae	0	1	0	0	0	0	0	0	0	0	0	0	0	0	0	0	0	0	0	0	0	0	0	0	0	0	0	0	0	0	0	0	0	0	0	0	0	0	0	0
D_4__Kineosporiaceae	0	1	0	0	0	0	0	0	0	0	0	0	0	0	0	0	0	0	0	0	0	0	0	0	0	0	0	0	0	0	0	0	0	0	0	0	0	0	0	0
D_4__0319-6M6	0	1	0	0	0	0	0	0	0	0	0	0	0	0	0	0	0	0	0	0	0	0	0	0	0	0	0	0	0	0	0	0	0	0	0	0	0	0	0	0
D_4__Acholeplasmataceae	0	1	0	0	0	0	0	0	0	0	0	0	0	0	0	0	0	0	0	0	0	0	0	0	0	0	0	0	0	0	0	0	0	0	0	0	0	0	0	0
D_4__env.OPS 17	0	1	0	0	0	0	0	0	0	0	0	0	0	0	0	0	0	0	0	0	0	0	0	0	0	0	0	0	0	0	0	0	0	0	0	0	0	0	0	0
D_4__uncultured bacterium 92	0	1	0	0	0	0	0	0	0	0	0	0	0	0	0	0	0	0	0	0	0	0	0	0	0	0	0	0	0	0	0	0	0	0	0	0	0	0	0	0
D_2__OPB35 soil group	0	1	0	0	0	0	0	0	0	0	0	0	0	0	0	0	0	0	0	0	0	0	0	0	0	0	0	0	0	0	0	0	0	0	0	0	0	0	0	0
D_3__Subgroup 7	0	1	0	0	0	0	0	0	0	0	0	0	0	0	0	0	0	0	0	0	0	0	0	0	0	0	0	0	0	0	0	0	0	0	0	0	0	0	0	0
D_4__Coxiellaceae	0	1	0	0	0	0	0	0	0	0	0	0	0	0	0	0	0	0	0	0	0	0	0	0	0	0	0	0	0	0	0	0	0	0	0	0	0	0	0	0
D_4__Acidimicrobiales Incertae Sedis	0	1	0	0	0	0	0	0	0	0	0	0	0	0	0	0	0	0	0	0	0	0	0	0	0	0	0	0	0	0	0	0	0	0	0	0	0	0	0	0
D_4__Opitutaceae	0	1	0	0	0	0	0	0	0	0	0	0	0	0	0	0	0	0	0	0	0	0	0	0	0	0	0	0	0	0	0	0	0	0	0	0	0	0	0	0
D_4__Rhodospirillales Incertae Sedis	0	1	0	0	0	0	0	0	0	0	0	0	0	0	0	0	0	0	0	0	0	0	0	0	0	0	0	0	0	0	0	0	0	0	0	0	0	0	0	0
D_4__Frankiaceae	0	1	0	0	0	0	0	0	0	0	0	0	0	0	0	0	0	0	0	0	0	0	0	0	0	0	0	0	0	0	0	0	0	0	0	0	0	0	0	0
D_4__Chthoniobacteraceae	0	1	0	0	0	0	0	0	0	0	0	0	0	0	0	0	0	0	0	0	0	0	0	0	0	0	0	0	0	0	0	0	0	0	0	0	0	0	0	0
D_4__uncultured Thermomicrobia bacterium	0	1	0	0	0	0	0	0	0	0	0	0	0	0	0	0	0	0	0	0	0	0	0	0	0	0	0	0	0	0	0	0	0	0	0	0	0	0	0	0
D_4__BCf3-20	0	1	0	0	0	0	0	0	0	0	0	0	0	0	0	0	0	0	0	0	0	0	0	0	0	0	0	0	0	0	0	0	0	0	0	0	0	0	0	0
D_3__Solirubrobacterales	0	1	0	0	0	0	0	0	0	0	0	0	0	0	0	0	0	0	0	0	0	0	0	0	0	0	0	0	0	0	0	0	0	0	0	0	0	0	0	0
D_4__ABS-19	0	1	0	0	0	0	0	0	0	0	0	0	0	0	0	0	0	0	0	0	0	0	0	0	0	0	0	0	0	0	0	0	0	0	0	0	0	0	0	0
D_4__Beijerinckiaceae	0	1	0	0	0	0	0	0	0	0	0	0	0	0	0	0	0	0	0	0	0	0	0	0	0	0	0	0	0	0	0	0	0	0	0	0	0	0	0	0
D_4__uncultured Burkholderiaceae bacterium	0	1	0	0	0	0	0	0	0	0	0	0	0	0	0	0	0	0	0	0	0	0	0	0	0	0	0	0	0	0	0	0	0	0	0	0	0	0	0	0
D_4__Pseudoalteromonadaceae	0	1	0	0	0	0	0	0	0	0	0	0	0	0	0	0	0	0	0	0	0	0	0	0	0	0	0	0	0	0	0	0	0	0	0	0	0	0	0	0
D_4__WA-aaa01f12	0	0	1	0	0	0	0	0	0	0	0	0	0	0	0	0	0	0	0	0	0	0	0	0	0	0	0	0	0	0	0	0	0	0	0	0	0	0	0	0
D_4__Caldicoprobacteraceae	0	0	0	0	0	1	0	0	0	0	0	0	0	0	0	0	0	0	0	0	0	0	0	0	0	0	0	0	0	0	0	0	0	0	0	0	0	0	0	0
D_4__Dietziaceae	0	0	0	0	0	0	1	0	0	0	0	0	0	0	0	0	0	0	0	0	0	0	0	0	0	0	0	0	0	0	0	0	0	0	0	0	0	0	0	0
D_2__Gitt-GS-136	0	0	0	0	0	0	1	0	0	0	0	0	0	0	0	0	0	0	0	0	0	0	0	0	0	0	0	0	0	0	0	0	0	0	0	0	0	0	0	0
D_4__Vibrionaceae	0	0	0	0	0	0	1	0	0	0	0	0	0	0	0	0	0	0	0	0	0	0	0	0	0	0	0	0	0	0	0	0	0	0	0	0	0	0	0	0
D_4__Alicyclobacillaceae	0	0	0	0	0	0	1	0	0	0	0	0	0	0	0	0	0	0	0	0	0	0	0	0	0	0	0	0	0	0	0	0	0	0	0	0	0	0	0	0
D_4__Listeriaceae	0	0	0	0	0	0	1	0	0	0	0	0	0	0	0	0	0	0	0	0	0	0	0	0	0	0	0	0	0	0	0	0	0	0	0	0	0	0	0	0
D_2__Actinobacteria	0	0	0	0	0	0	0	1	0	0	0	0	0	0	0	0	0	0	0	0	0	0	0	0	0	0	0	0	0	0	0	0	0	0	0	0	0	0	0	0
D_4__uncultured organism	0	0	0	0	0	0	0	1	0	0	0	0	0	0	0	0	0	0	0	0	0	0	0	0	0	0	0	0	0	0	0	0	0	0	0	0	0	0	0	0
D_4__PL-11B10	0	0	0	0	0	0	0	0	0	1	0	0	0	0	0	0	0	0	0	0	0	0	0	0	0	0	0	0	0	0	0	0	0	0	0	0	0	0	0	0
D_4__Synergistaceae	0	0	0	0	0	0	0	0	0	1	0	0	0	0	0	0	0	0	0	0	0	0	0	0	0	0	0	0	0	0	0	0	0	0	0	0	0	0	0	0
D_4__gir-aah93h0	0	0	0	0	0	0	0	0	0	0	1	0	0	0	0	0	0	0	0	0	0	0	0	0	0	0	0	0	0	0	0	0	0	0	0	0	0	0	0	0
D_4__rumen bacterium YS2	0	0	0	0	0	0	0	0	0	0	0	0	1	0	0	0	0	0	0	0	0	0	0	0	0	0	0	0	0	0	0	0	0	0	0	0	0	0	0	0
D_4__Pseudonocardiaceae	0	0	0	0	0	0	0	0	0	0	0	0	0	1	0	0	0	0	0	0	0	0	0	0	0	0	0	0	0	0	0	0	0	0	0	0	0	0	0	0
D_4__uncultured Acidobacteria bacterium	0	0	0	0	0	0	0	0	0	0	0	0	0	1	0	0	0	0	0	0	0	0	0	0	0	0	0	0	0	0	0	0	0	0	0	0	0	0	0	0
D_4__FFCH12655	0	0	0	0	0	0	0	0	0	0	0	0	0	1	0	0	0	0	0	0	0	0	0	0	0	0	0	0	0	0	0	0	0	0	0	0	0	0	0	0
D_2__Thermoleophilia	0	0	0	0	0	0	0	0	0	0	0	0	0	1	0	0	0	0	0	0	0	0	0	0	0	0	0	0	0	0	0	0	0	0	0	0	0	0	0	0
D_4__Spongiibacteraceae	0	0	0	0	0	0	0	0	0	0	0	0	0	0	1	0	0	0	0	0	0	0	0	0	0	0	0	0	0	0	0	0	0	0	0	0	0	0	0	0
D_4__Legionellaceae	0	0	0	0	0	0	0	0	0	0	0	0	0	0	1	0	0	0	0	0	0	0	0	0	0	0	0	0	0	0	0	0	0	0	0	0	0	0	0	0
D_4__Gracilibacteria bacterium canine oral taxon 394	0	0	0	0	0	0	0	0	0	0	0	0	0	0	1	0	0	0	0	0	0	0	0	0	0	0	0	0	0	0	0	0	0	0	0	0	0	0	0	0
D_3__JG30-KF-CM45	0	0	0	0	0	0	0	0	0	0	0	0	0	0	1	0	0	0	0	0	0	0	0	0	0	0	0	0	0	0	0	0	0	0	0	0	0	0	0	0
D_4__unidentified rumen bacterium RFP12	0	0	0	0	0	0	0	0	0	0	0	0	0	0	0	0	1	0	0	0	0	0	0	0	0	0	0	0	0	0	0	0	0	0	0	0	0	0	0	0
D_4__unidentified rumen bacterium RF39	0	0	0	0	0	0	0	0	0	0	0	0	0	0	0	0	1	0	0	0	0	0	0	0	0	0	0	0	0	0	0	0	0	0	0	0	0	0	0	0
D_1__Proteobacteria	0	0	0	0	0	0	0	0	0	0	0	0	0	0	0	0	0	0	1	0	0	0	0	0	0	0	0	0	0	0	0	0	0	0	0	0	0	0	0	0
D_4__Nocardiopsaceae	0	0	0	0	0	0	0	0	0	0	0	0	0	0	0	0	0	0	1	0	0	0	0	0	0	0	0	0	0	0	0	0	0	0	0	0	0	0	0	0
D_3__GR-WP33-30	0	0	0	0	0	0	0	0	0	0	0	0	0	0	0	0	0	0	0	0	0	1	0	0	0	0	0	0	0	0	0	0	0	0	0	0	0	0	0	0
D_4__Rhodobiaceae	0	0	0	0	0	0	0	0	0	0	0	0	0	0	0	0	0	0	0	0	0	1	0	0	0	0	0	0	0	0	0	0	0	0	0	0	0	0	0	0
D_4__Aurantimonadaceae	0	0	0	0	0	0	0	0	0	0	0	0	0	0	0	0	0	0	0	0	0	0	0	0	1	0	0	0	0	0	0	0	0	0	0	0	0	0	0	0
D_4__Burkholderia tropica	0	0	0	0	0	0	0	0	0	0	0	0	0	0	0	0	0	0	0	0	0	0	0	0	0	0	1	0	0	0	0	0	0	0	0	0	0	0	0	0
D_3__Lactobacillales	0	0	0	0	0	0	0	0	0	0	0	0	0	0	0	0	0	0	0	0	0	0	0	0	0	0	0	0	0	0	0	0	1	0	0	0	0	0	0	0
D_4__TM7 phylum sp. oral clone FR058	0	0	0	0	0	0	0	0	0	0	0	0	0	0	0	0	0	0	0	0	0	0	0	0	0	0	0	0	0	0	0	0	1	0	0	0	0	0	0	0

## Sheet: Sheet1
Column	Max	Sum	D_4__Ruminococcaceae	D_4__Lachnospiraceae	D_4__Prevotellaceae	D_4__Christensenellaceae	D_4__Rikenellaceae	D_4__uncultured bacterium	D_4__Flavobacteriaceae	D_4__Bacteroidales BS11 gut group	D_4__Clostridiales vadinBB60 group	D_4__uncultured rumen bacterium	Unassigned	D_4__Family XIII	D_4__Streptococcaceae	D_4__Coriobacteriaceae	D_4__Bacteroidaceae	D_4__Comamonadaceae	D_4__Bacteroidales S24-7 group	D_4__Xanthomonadaceae	D_4__Moraxellaceae	D_4__Nocardioidaceae	D_4__Pasteurellaceae	D_4__Porphyromonadaceae	D_4__Sphingomonadaceae	D_4__Microbacteriaceae	D_4__Erysipelotrichaceae	D_4__Rhodobacteraceae	D_4__Sphingobacteriaceae	D_4__Bacteroidales Incertae Sedis	D_4__Verrucomicrobiaceae	D_4__Pseudomonadaceae	D_4__uncultured	D_4__Spirochaetaceae	D_4__Victivallaceae	D_4__Fibrobacteraceae	D_4__Micrococcaceae	D_4__Intrasporangiaceae	D_4__Neisseriaceae	D_4__Cytophagaceae	D_4__Family XI	D_3__Clostridiales	D_4__Bacteroidales RF16 group	D_4__Corynebacteriaceae	D_4__Alcaligenaceae	D_4__Planococcaceae	D_4__Hyphomicrobiaceae	D_4__Unknown Family	D_4__Chitinophagaceae
1	113	533	64	113	99	54	27	2	2	25	0	21	5	4	4	6	1	3	10	1	3	1	5	1	0	4	2	1	1	0	0	3	0	9	0	6	1	0	2	1	0	6	1	2	1	0	0	3	0
2	35	490	1	3	0	0	0	11	35	0	0	0	1	0	2	0	0	24	0	26	3	16	5	1	18	4	1	14	15	0	3	9	17	1	0	1	5	9	0	14	0	0	0	2	4	4	9	3	13
3	142	305	142	39	0	26	13	4	0	1	4	5	0	19	0	11	0	0	2	0	0	0	0	2	0	0	6	0	0	5	2	0	0	0	1	0	0	0	0	0	1	1	2	2	0	1	0	2	0
4	109	293	109	19	5	18	26	14	0	4	9	3	0	0	0	2	3	0	5	0	0	0	0	4	0	0	1	0	0	7	7	0	0	4	10	1	0	0	1	0	6	2	3	2	1	0	0	0	0
5	78	214	78	48	2	2	2	1	0	0	0	0	0	2	0	7	23	0	4	0	0	0	0	7	0	0	5	0	0	0	0	0	0	0	0	0	0	0	0	0	0	0	0	0	4	0	0	1	0
6	83	201	83	26	4	7	6	10	0	4	12	2	0	2	0	3	1	0	1	0	0	0	0	2	0	0	1	0	0	3	1	0	0	2	4	0	0	0	0	0	0	5	1	0	0	0	0	2	0
7	49	182	6	6	0	1	1	2	0	0	0	0	49	0	5	0	0	0	0	2	5	3	0	1	2	4	1	5	0	1	0	2	5	0	0	0	0	3	0	0	1	0	0	1	0	4	1	0	1
8	62	162	62	11	1	4	8	9	0	0	23	0	0	0	0	4	0	0	2	0	0	0	0	2	0	0	3	0	0	2	0	0	0	2	3	0	0	0	0	0	2	0	1	3	1	1	0	2	0
9	39	159	22	29	39	9	17	1	2	4	0	3	0	1	0	0	2	0	3	0	2	0	0	0	0	0	0	0	0	0	0	0	0	2	1	3	0	0	2	0	1	0	1	0	1	0	0	0	0
10	50	149	19	31	50	8	9	0	0	9	0	5	0	2	1	0	0	0	1	0	1	0	0	0	0	0	0	0	0	0	0	0	0	0	0	1	0	0	4	0	0	0	1	0	0	0	0	0	0
11	55	134	55	8	12	8	20	2	0	0	1	1	0	3	0	0	9	0	0	0	0	0	0	0	0	0	3	0	0	1	1	0	0	0	0	0	0	0	0	0	0	1	3	1	0	0	0	0	0
12	58	133	58	8	1	15	3	3	0	2	2	1	0	7	0	5	0	0	1	0	0	0	0	2	0	0	1	0	0	2	2	0	0	1	1	0	0	0	0	0	1	1	1	0	0	0	0	0	0
13	59	129	59	2	2	7	10	7	0	1	9	2	0	2	0	1	1	0	0	0	0	0	0	0	0	0	1	0	0	3	5	0	0	0	1	0	0	0	0	0	2	2	1	0	0	0	0	0	0
14	9	112	0	0	0	0	0	6	1	0	0	0	0	0	1	0	0	9	0	6	0	8	0	0	2	2	0	5	1	0	0	2	1	0	0	0	2	7	0	0	0	0	0	0	0	3	0	2	0
15	7	109	5	6	6	3	7	1	7	2	0	5	0	0	0	0	0	1	0	1	1	3	1	1	3	5	1	2	4	0	0	2	0	1	0	5	1	0	0	1	1	0	0	0	4	0	3	0	0
16	16	80	8	16	12	4	10	1	2	6	0	3	0	0	1	0	0	0	3	0	0	0	1	0	2	0	1	0	0	0	0	1	0	0	0	2	0	0	0	0	0	0	0	0	0	0	0	0	0
17	22	79	8	22	12	0	6	0	2	2	0	2	0	0	1	0	1	0	5	0	0	0	3	1	0	0	0	0	0	0	0	0	0	0	0	1	0	0	1	0	1	0	0	0	0	0	0	0	0
18	21	71	21	6	4	2	3	3	0	2	3	0	0	0	1	3	1	0	3	0	0	0	0	3	0	0	0	0	0	2	4	0	0	1	2	0	0	0	0	0	1	0	0	0	0	0	0	0	0
19	8	70	1	1	3	0	0	0	7	2	0	0	0	0	8	0	0	3	0	1	7	0	5	2	0	3	1	0	0	0	0	0	0	0	0	0	4	0	5	0	2	0	0	1	0	1	0	0	0
20	18	48	18	4	2	1	9	1	0	2	1	0	0	0	0	0	3	0	0	0	0	0	0	0	0	0	0	0	0	2	0	0	0	0	0	0	0	0	0	0	0	1	2	0	0	0	0	0	0
21	7	41	1	4	3	0	1	0	3	0	0	1	0	0	7	0	1	0	0	0	4	0	6	2	0	0	1	0	0	0	0	0	0	0	0	1	0	0	1	0	0	0	0	0	0	0	0	0	0
22	3	35	0	0	0	0	0	0	1	0	0	0	0	0	0	0	0	2	0	1	0	3	0	0	1	2	0	0	2	0	1	3	1	0	0	0	0	0	0	1	0	0	0	0	0	1	0	0	0
23	13	30	0	9	0	13	0	0	0	0	0	1	0	3	1	2	0	0	0	0	0	0	0	0	0	0	0	0	0	0	0	0	0	0	0	0	0	0	0	0	0	0	0	0	0	0	0	0	0
24	3	23	0	0	0	0	0	0	0	0	0	0	0	0	0	0	0	0	0	2	0	0	0	0	1	1	0	0	2	0	0	2	0	0	0	0	3	0	0	0	0	0	0	2	0	0	0	0	0
25	3	20	0	0	0	0	0	0	1	0	0	0	0	0	1	0	0	2	0	1	1	2	0	0	1	1	0	0	1	0	0	0	0	0	0	0	0	0	0	3	0	0	0	0	0	0	1	0	0
26	8	20	8	3	0	0	4	0	0	0	0	0	0	0	0	0	0	0	0	0	0	0	0	1	0	0	0	0	0	0	0	0	0	0	0	0	0	0	0	0	0	0	2	0	0	0	0	0	0
27	2	19	0	0	0	0	0	0	2	0	0	0	0	0	0	0	0	0	0	1	1	0	0	0	0	1	0	2	2	0	0	0	0	0	0	0	1	0	0	0	0	0	0	1	1	0	2	0	0
28	2	17	0	0	0	0	0	0	0	0	0	0	0	0	2	0	0	0	0	0	0	2	1	0	1	1	0	1	0	0	0	0	0	0	0	0	2	1	0	0	0	0	0	1	0	0	0	0	0
29	8	16	3	1	0	8	0	0	0	0	0	2	0	1	0	1	0	0	0	0	0	0	0	0	0	0	0	0	0	0	0	0	0	0	0	0	0	0	0	0	0	0	0	0	0	0	0	0	0
30	9	15	9	1	2	2	1	0	0	0	0	0	0	0	0	0	0	0	0	0	0	0	0	0	0	0	0	0	0	0	0	0	0	0	0	0	0	0	0	0	0	0	0	0	0	0	0	0	0
31	2	13	0	0	1	0	0	0	1	0	0	0	0	0	2	0	0	0	0	0	2	0	1	0	0	0	0	0	0	0	0	0	0	0	0	1	0	0	1	0	0	0	0	0	0	0	0	0	0
32	6	13	0	0	0	0	0	0	0	0	0	0	0	0	3	0	0	0	0	0	6	0	4	0	0	0	0	0	0	0	0	0	0	0	0	0	0	0	0	0	0	0	0	0	0	0	0	0	0
33	2	12	0	0	0	0	0	0	1	0	0	0	0	0	2	0	0	0	1	0	1	0	0	2	0	1	0	0	0	0	0	0	0	0	0	0	0	0	0	0	1	0	0	0	0	0	0	0	0
34	6	12	0	6	0	2	0	0	0	0	0	0	0	1	0	1	0	0	0	0	0	0	0	0	0	0	0	0	0	0	0	0	0	0	0	0	0	0	0	0	0	0	0	0	0	0	0	0	0
35	2	12	0	0	0	0	0	0	0	0	0	0	0	0	0	0	0	1	0	0	2	0	0	0	1	1	0	0	1	0	0	1	0	0	0	0	0	1	0	0	0	0	0	0	0	2	0	0	0
36	4	11	4	1	0	0	3	0	0	0	1	0	0	0	0	0	0	0	1	0	0	0	0	0	0	0	1	0	0	0	0	0	0	0	0	0	0	0	0	0	0	0	0	0	0	0	0	0	0
37	2	11	0	0	0	0	0	0	2	0	0	0	0	0	1	0	0	0	0	0	2	0	1	0	0	0	0	0	0	0	0	0	0	0	0	0	2	0	2	0	0	0	0	0	0	0	0	0	0
38	5	10	5	2	0	0	1	0	0	0	0	0	0	0	0	0	0	0	0	0	0	0	0	0	0	0	0	0	0	0	0	0	0	0	0	0	0	0	0	0	0	0	0	0	0	0	0	0	0
39	2	10	1	2	0	0	0	0	0	0	0	1	0	0	1	0	0	0	1	0	0	0	1	0	0	0	0	0	0	0	0	0	0	0	0	0	0	0	1	0	0	0	0	0	0	0	0	0	0
40	3	10	0	0	1	1	0	0	1	1	0	0	0	0	3	0	0	0	0	0	0	0	3	0	0	0	0	0	0	0	0	0	0	0	0	0	0	0	0	0	0	0	0	0	0	0	0	0	0
[truncated: 183 more columns]
