# Supplementary material for: Maternal influences on oral and faecal microbiota maturation in neonatal calves in beef and dairy production systems
Source: Anim Microbiome. 2020 Sep 7;2:31. doi: 10.1186/s42523-020-00049-1 (PMC7807724; doi:10.1186/s42523-020-00049-1)
Supplement: Supplementary file 11 — Additional file 11: Supplementary Table 7. The taxonomic assignment of the ASVs in the intersections of dairy animals which are displayed in Supplementary Fig. 3. [file 42523_2020_49_MOESM11_ESM.xlsx]

## Sheet: TaxonomyResults_5_Sup3_Dairy
	Intersection number (corresponding to Supplementary Figure 3b - dairy)
	1	2	3	4	5	6	7	8	9	10	11	12	13	14	15	16	17	18	19	20	21	22	23	24	25	26	27	28	29	30	31	32	33	34	35	36	37	38	39	40
Intersection size	391	329	312	295	248	222	216	213	182	170	129	127	106	80	80	67	65	51	38	34	30	29	22	21	21	20	18	17	16	15	15	13	12	12	12	12	11	11	11	10
Family
D_4__Ruminococcaceae	172	55	36	95	93	7	8	80	16	85	32	0	54	1	1	3	28	0	15	0	6	0	0	5	1	0	0	0	0	0	6	2	6	4	0	5	4	0	0	0
D_4__Lachnospiraceae	44	88	68	33	80	3	26	61	16	36	35	2	14	1	1	18	5	0	3	0	7	0	0	5	0	0	0	0	0	0	3	4	3	2	0	1	4	4	0	0
D_4__Prevotellaceae	6	61	117	19	3	3	49	3	8	1	16	0	3	0	0	13	1	0	1	0	0	0	0	3	1	0	0	0	0	0	0	0	0	4	0	0	0	0	0	0
D_4__Christensenellaceae	38	23	21	28	11	0	2	11	1	11	1	0	8	0	0	0	2	0	2	0	6	0	0	0	0	0	0	0	0	0	1	1	0	0	0	0	0	0	0	0
D_4__Rikenellaceae	20	13	12	36	14	0	9	20	5	7	1	0	4	0	0	2	9	0	6	0	0	0	0	0	0	0	0	0	0	0	0	0	0	0	0	2	0	0	0	0
D_4__Bacteroidales S24-7 group	1	20	7	6	4	0	4	5	2	2	1	0	2	0	0	0	3	0	1	0	0	0	0	0	0	0	0	0	0	0	0	0	0	0	0	0	0	0	0	0
Unassigned	0	0	0	0	0	0	0	0	0	0	0	3	0	25	25	0	0	0	0	0	0	0	0	0	0	0	0	0	0	0	0	0	0	0	0	0	0	0	0	0
D_4__Erysipelotrichaceae	7	2	3	7	4	0	0	1	3	1	8	0	2	0	0	2	0	1	1	0	2	0	0	1	0	0	0	0	2	0	0	1	1	0	0	0	1	0	0	0
D_4__Family XIII	12	6	1	10	1	0	2	1	0	2	0	0	1	0	0	3	1	0	1	0	4	0	0	0	0	0	0	0	0	0	0	1	0	0	0	0	1	2	0	0
D_4__Bacteroidaceae	1	1	1	12	3	6	0	5	0	0	9	1	0	1	1	2	0	0	2	0	0	0	0	0	0	0	0	0	0	0	1	0	0	0	0	2	0	0	0	0
D_4__Coriobacteriaceae	5	3	0	3	5	0	0	0	4	0	6	0	1	0	0	7	3	0	0	0	3	0	0	0	0	0	0	0	0	0	1	0	0	0	0	0	1	4	0	0
D_4__Bacillaceae	0	0	0	0	0	11	2	0	1	0	0	1	0	7	7	0	0	0	0	2	0	7	0	0	2	0	0	1	1	0	0	0	0	0	0	0	0	0	0	0
D_4__Streptococcaceae	0	1	1	0	0	3	8	0	6	0	0	2	0	2	2	1	0	1	0	2	0	1	2	0	0	1	1	0	0	1	0	0	0	1	0	0	0	0	1	4
D_4__uncultured bacterium	16	4	1	3	1	2	1	1	2	1	2	0	0	0	0	0	1	0	0	0	0	0	1	0	0	0	0	0	0	0	0	0	0	0	0	0	0	0	0	0
D_4__Alcaligenaceae	0	1	0	2	0	12	2	0	3	0	3	4	0	2	2	0	0	0	1	0	0	0	1	0	2	0	0	0	0	0	0	0	0	0	0	0	0	0	1	0
D_4__Moraxellaceae	0	0	0	0	0	5	2	0	4	0	0	3	0	0	0	0	0	5	0	1	0	2	4	0	1	1	3	0	0	0	0	0	0	0	2	0	0	0	2	1
D_4__Xanthomonadaceae	0	3	1	0	0	11	2	0	1	0	0	3	0	1	1	0	0	2	0	2	0	4	1	0	1	1	0	0	0	0	0	0	0	0	0	0	0	0	1	0
D_4__Lactobacillaceae	0	0	0	0	0	21	1	0	1	0	2	0	0	0	0	0	0	1	0	5	0	0	0	0	4	0	0	0	0	0	0	0	0	0	0	0	0	0	0	0
D_4__Bacteroidales BS11 gut group	6	9	7	1	0	0	9	0	0	0	0	0	1	0	0	0	1	0	0	0	0	0	0	0	0	0	0	0	0	0	0	0	0	0	0	0	0	0	0	0
D_4__Corynebacteriaceae	2	0	0	3	0	3	5	0	0	0	0	2	0	1	1	0	0	3	0	0	0	1	0	0	0	0	1	3	2	1	0	1	0	0	4	0	0	0	0	0
D_4__Flavobacteriaceae	0	0	2	0	0	7	2	0	6	0	0	5	0	3	3	0	0	3	0	0	0	0	1	0	0	0	0	0	0	0	0	0	0	0	0	0	0	0	0	1
D_4__Clostridiales vadinBB60 group	2	0	0	6	9	0	0	6	0	7	0	0	1	0	0	0	0	0	0	0	0	0	0	0	0	0	0	0	0	0	0	0	0	0	0	0	0	0	0	0
D_4__Microbacteriaceae	0	0	0	0	0	5	1	0	4	0	0	6	0	1	1	0	0	2	0	0	0	1	0	0	1	1	3	0	0	1	0	0	0	0	1	0	0	0	0	1
D_4__Spirochaetaceae	3	1	3	1	1	0	7	1	4	2	0	0	1	0	0	2	1	0	0	0	0	0	0	0	0	0	0	0	0	0	0	0	0	0	0	0	0	0	0	0
D_4__uncultured rumen bacterium	3	8	7	1	2	0	4	0	0	1	0	0	0	0	0	0	1	0	0	0	0	0	0	0	0	0	0	0	0	0	0	0	0	0	0	0	0	0	0	0
D_4__Sphingobacteriaceae	0	0	0	0	0	6	0	0	0	0	0	12	0	1	1	0	0	3	0	0	0	0	3	0	0	0	0	0	0	1	0	0	0	0	0	0	0	0	0	0
D_4__Neisseriaceae	0	2	2	1	0	5	2	0	2	0	0	0	0	0	0	0	0	0	0	4	0	1	0	1	0	3	0	0	1	0	0	0	0	0	1	0	0	0	1	0
D_4__Planococcaceae	1	1	0	0	1	4	3	0	0	0	0	2	0	1	1	0	0	6	0	1	0	0	0	0	2	1	0	1	0	0	0	0	0	0	0	0	0	0	0	0
D_4__Pasteurellaceae	0	0	4	0	0	2	2	0	4	0	0	1	0	0	0	0	0	0	0	4	0	2	1	0	0	4	0	0	0	0	0	0	0	0	0	0	0	0	0	1
D_4__Comamonadaceae	0	1	0	0	0	4	3	0	3	0	0	3	0	3	3	0	0	2	0	0	0	1	1	0	0	0	0	0	0	0	0	0	0	0	0	0	0	0	0	0
D_4__Carnobacteriaceae	0	0	0	0	0	3	1	1	1	0	0	2	0	1	1	0	0	0	0	1	0	0	0	0	0	1	0	7	3	0	0	0	0	0	0	0	0	0	2	0
D_4__Clostridiaceae 1	1	0	0	0	2	3	0	2	0	1	3	2	0	3	3	1	0	0	0	0	0	0	0	0	0	0	0	0	0	0	1	0	0	0	0	0	0	0	0	0
D_4__Actinomycetaceae	1	0	0	1	0	7	3	0	3	0	0	0	0	0	0	0	2	0	0	1	0	1	0	0	1	0	0	2	0	0	0	0	0	0	0	0	0	0	0	0
D_4__Veillonellaceae	0	5	3	0	0	2	0	1	4	0	1	0	0	0	0	3	0	0	0	0	0	0	0	2	0	0	0	0	0	0	0	0	0	1	0	0	0	0	0	0
D_4__Porphyromonadaceae	3	0	0	4	1	0	0	1	0	1	5	1	2	0	0	0	1	0	0	0	0	0	0	0	0	2	0	0	0	0	0	0	0	0	0	0	0	0	0	0
D_4__Pseudomonadaceae	0	0	0	0	0	5	0	0	0	0	0	1	0	4	4	0	0	2	0	0	0	1	1	0	0	0	0	0	2	1	0	0	0	0	0	0	0	0	0	0
D_4__Verrucomicrobiaceae	4	0	0	6	0	0	0	1	1	2	0	0	3	1	1	0	1	0	0	0	0	0	0	0	0	0	0	0	0	0	0	0	0	0	0	0	0	0	0	0
D_4__Family XI	3	0	0	0	0	2	9	0	1	0	0	2	1	1	1	0	0	0	0	0	0	0	0	0	0	0	0	0	0	0	0	0	0	0	0	0	0	0	0	0
D_4__Bacteroidales RF16 group	1	0	1	8	0	0	2	4	0	1	0	0	1	0	0	0	1	0	0	0	0	0	0	0	0	0	0	0	0	0	1	0	0	0	0	0	0	0	0	0
D_4__Micrococcaceae	0	0	0	0	0	6	2	0	0	0	0	2	0	1	1	0	0	0	0	1	0	1	2	0	0	1	0	0	0	1	0	0	0	0	1	0	0	0	0	0
D_4__Staphylococcaceae	0	0	0	0	0	0	3	0	1	0	0	1	0	3	3	0	0	2	0	0	0	0	0	0	0	0	2	0	1	1	0	0	0	0	0	0	0	0	0	1
D_4__Enterobacteriaceae	0	0	0	0	0	5	0	0	0	0	0	1	0	4	4	0	0	0	0	0	0	0	1	0	1	0	1	0	0	0	0	0	0	0	0	0	0	0	0	0
D_4__Cytophagaceae	0	0	0	0	0	0	0	0	0	0	0	10	0	2	2	0	0	0	0	0	0	0	0	0	0	0	0	0	0	3	0	0	0	0	0	0	0	0	0	0
D_4__Bacteroidales Incertae Sedis	5	0	0	3	3	0	0	0	0	1	0	0	2	0	0	0	0	0	1	0	0	0	0	0	0	0	0	0	0	0	0	0	0	0	0	0	0	0	0	0
D_4__Fibrobacteraceae	0	0	4	1	0	0	8	0	2	0	0	0	0	0	0	0	0	0	0	0	0	0	0	0	0	0	0	0	0	0	0	0	0	0	0	0	0	0	0	0
D_4__Enterococcaceae	0	1	0	0	0	3	4	0	0	0	0	2	0	0	0	0	0	1	0	0	0	1	0	0	1	0	0	0	0	0	0	0	0	0	0	0	0	0	1	0
D_4__Hyphomicrobiaceae	0	0	0	0	0	2	0	0	10	0	0	1	0	0	0	0	0	0	0	0	0	0	0	0	0	0	0	0	0	1	0	0	0	0	0	0	0	0	0	0
D_4__Rhizobiaceae	0	0	0	0	0	1	0	0	9	0	0	0	0	0	0	0	0	1	0	0	0	0	1	0	0	0	0	0	1	0	0	0	0	0	1	0	0	0	0	0
D_4__Rhodobacteraceae	0	0	0	0	0	3	1	0	3	0	0	4	0	0	0	0	0	1	0	0	0	0	0	0	0	0	0	0	1	0	0	0	0	0	0	0	0	0	0	0
D_4__Nocardioidaceae	0	0	0	0	0	1	1	0	0	0	0	6	0	2	2	0	0	1	0	0	0	0	0	0	0	0	0	0	0	0	0	0	0	0	0	0	0	0	0	0
D_3__Clostridiales	3	1	0	1	1	0	0	0	0	2	0	0	4	0	0	0	0	0	0	0	0	0	0	0	0	0	0	0	0	0	0	0	0	0	0	0	0	0	0	0
D_3__Mollicutes RF9	3	2	0	0	1	0	1	1	0	1	1	0	0	0	0	0	1	0	1	0	0	0	0	0	0	0	0	0	0	0	0	0	0	0	0	0	0	0	0	0
D_4__Acidaminococcaceae	0	3	3	1	0	0	0	0	0	0	0	0	0	0	0	3	0	0	0	0	0	0	0	0	0	0	0	0	0	0	0	0	0	0	0	1	0	0	0	0
D_4__Propionibacteriaceae	0	0	0	0	0	3	2	0	0	0	0	3	0	1	1	0	0	0	0	0	0	0	1	0	0	0	0	0	0	0	0	0	0	0	0	0	0	0	0	0
D_4__Sphingomonadaceae	0	0	0	0	0	1	0	0	0	0	0	1	0	2	2	0	0	3	0	0	0	0	0	0	0	0	2	0	0	0	0	0	0	0	0	0	0	0	0	0
D_4__Phyllobacteriaceae	0	0	0	0	0	1	0	0	7	0	0	1	0	0	0	0	0	1	0	0	0	0	0	0	0	0	0	0	0	0	0	0	0	0	0	0	0	0	0	0
D_4__Dietziaceae	0	0	0	0	0	1	4	0	0	0	0	1	0	1	1	0	0	1	0	0	0	0	0	0	0	0	0	0	1	0	0	0	0	0	0	0	0	0	0	0
D_4__Aerococcaceae	0	0	0	0	0	0	1	0	0	0	0	0	0	0	0	0	0	1	0	0	0	0	0	0	0	1	2	2	0	2	0	0	0	0	1	0	0	0	0	0
D_4__Peptococcaceae	4	1	0	1	0	0	0	0	0	0	2	0	0	0	0	0	0	0	1	0	0	0	0	0	0	0	0	0	0	0	0	0	0	0	0	0	0	0	0	0
D_4__Bifidobacteriaceae	0	0	0	0	4	0	0	2	1	1	0	0	0	0	0	1	0	0	0	0	0	0	0	0	0	0	0	0	0	0	0	0	0	0	0	0	0	0	0	0
D_4__Leuconostocaceae	0	0	0	0	0	5	1	0	1	0	0	0	0	0	0	0	0	0	0	0	0	0	0	0	1	0	1	0	0	0	0	0	0	0	0	0	0	0	0	0
D_4__Brevibacteriaceae	0	0	0	0	0	1	3	0	0	0	0	0	0	0	0	0	0	1	0	1	0	2	0	0	0	0	0	0	1	0	0	0	0	0	0	0	0	0	0	0
D_4__Defluviitaleaceae	0	3	1	1	1	0	0	0	1	0	0	0	1	0	0	0	0	0	0	0	0	0	0	0	0	0	0	0	0	0	0	0	0	0	0	0	0	0	0	0
D_4__Brucellaceae	0	1	0	0	0	3	0	0	2	0	0	0	0	0	0	0	0	0	0	0	0	0	0	0	1	1	0	0	0	0	0	0	0	0	0	0	0	0	0	0
D_4__Bogoriellaceae	0	0	0	0	0	4	0	0	0	0	0	2	0	1	1	0	0	0	0	0	0	0	0	0	0	0	0	0	0	0	0	0	0	0	0	0	0	0	0	0
D_4__Peptostreptococcaceae	2	0	0	0	0	0	0	1	0	0	0	0	0	0	0	1	0	0	0	0	0	0	0	0	0	0	0	0	0	0	1	1	0	0	0	1	0	0	0	0
D_4__Planctomycetaceae	2	2	0	0	0	0	0	0	3	0	0	0	0	0	0	0	0	0	0	0	0	0	0	0	0	0	0	0	0	0	0	0	0	0	0	0	0	0	0	0
D_4__Methanobacteriaceae	1	0	0	0	1	0	0	0	0	0	0	0	0	0	0	2	0	0	0	0	0	0	0	0	0	0	0	0	0	0	0	2	0	0	0	0	0	1	0	0
D_4__Succinivibrionaceae	0	1	2	0	0	0	1	1	1	0	0	0	0	0	0	1	0	0	0	0	0	0	0	0	0	0	0	0	0	0	0	0	0	0	0	0	0	0	0	0
D_4__Nocardiopsaceae	0	0	0	0	0	3	0	0	0	0	0	2	0	0	0	0	0	0	0	1	0	1	0	0	0	0	0	0	0	0	0	0	0	0	0	0	0	0	0	0
D_4__Dermabacteraceae	0	0	0	0	0	2	0	0	1	0	0	1	0	0	0	0	0	0	0	0	0	0	0	0	0	1	0	1	0	0	0	0	0	0	0	0	0	0	1	0
D_4__Unknown Family	1	1	0	0	1	0	0	0	0	0	0	0	0	0	0	0	0	0	0	0	1	0	0	0	0	0	0	0	0	0	0	0	2	0	0	0	0	0	0	0
D_4__p-2534-18B5 gut group	1	0	0	0	0	0	0	0	1	2	0	0	0	0	0	0	1	0	1	0	0	0	0	0	0	0	0	0	0	0	0	0	0	0	0	0	0	0	0	0
D_4__Victivallaceae	5	0	0	0	0	0	0	0	0	0	0	0	0	0	0	0	0	0	0	0	0	0	0	0	0	0	0	0	0	0	0	0	0	0	0	0	0	0	0	0
D_4__Eubacteriaceae	2	0	0	1	0	1	0	0	0	0	0	0	0	0	0	1	0	0	0	0	0	0	0	0	0	0	0	0	0	0	0	0	0	0	0	0	0	0	0	0
D_4__Desulfovibrionaceae	1	0	1	0	0	0	0	0	0	0	1	0	0	0	0	0	0	0	1	0	0	0	0	1	0	0	0	0	0	0	0	0	0	0	0	0	0	0	0	0
D_4__Paenibacillaceae	0	0	0	0	0	5	0	0	0	0	0	0	0	0	0	0	0	0	0	0	0	0	0	0	0	0	0	0	0	0	0	0	0	0	0	0	0	0	0	0
D_3__Micrococcales	0	0	0	0	0	3	0	0	0	0	0	2	0	0	0	0	0	0	0	0	0	0	0	0	0	0	0	0	0	0	0	0	0	0	0	0	0	0	0	0
D_4__Thermoactinomycetaceae	0	0	0	0	0	3	1	0	0	0	0	0	0	0	0	0	0	0	0	0	0	0	0	0	1	0	0	0	0	0	0	0	0	0	0	0	0	0	0	0
D_4__Streptomycetaceae	0	0	0	0	0	2	0	0	0	0	0	3	0	0	0	0	0	0	0	0	0	0	0	0	0	0	0	0	0	0	0	0	0	0	0	0	0	0	0	0
D_4__Pseudonocardiaceae	0	0	0	0	0	1	0	0	0	0	0	2	0	0	0	0	0	2	0	0	0	0	0	0	0	0	0	0	0	0	0	0	0	0	0	0	0	0	0	0
D_4__Cellvibrionaceae	0	0	0	0	0	0	1	0	0	0	0	3	0	0	0	0	0	0	0	0	0	0	0	0	0	0	0	0	0	0	0	0	0	0	0	0	0	0	0	1
D_4__Methylobacteriaceae	0	0	0	0	0	0	0	0	1	0	0	1	0	0	0	0	0	0	0	0	0	0	0	0	0	0	0	0	0	2	0	0	0	0	1	0	0	0	0	0
D_4__Anaerolineaceae	0	2	0	0	0	0	1	0	0	0	0	0	0	0	0	0	0	0	0	0	1	0	0	0	0	0	0	0	0	0	0	0	0	0	0	0	0	0	0	0
D_4__Acetobacteraceae	0	0	0	0	0	2	0	0	1	0	0	0	0	0	0	0	0	0	0	1	0	0	0	0	0	0	0	0	0	0	0	0	0	0	0	0	0	0	0	0
D_4__Caulobacteraceae	0	0	0	0	0	1	0	0	2	0	0	0	0	0	0	0	0	1	0	0	0	0	0	0	0	0	0	0	0	0	0	0	0	0	0	0	0	0	0	0
D_4__Leptotrichiaceae	0	0	0	0	0	0	1	0	1	0	0	0	0	0	0	0	0	0	0	0	0	1	0	0	0	1	0	0	0	0	0	0	0	0	0	0	0	0	0	0
D_4__GR-WP33-58	0	0	0	0	0	0	1	0	0	0	0	3	0	0	0	0	0	0	0	0	0	0	0	0	0	0	0	0	0	0	0	0	0	0	0	0	0	0	0	0
D_4__Bradyrhizobiaceae	0	0	0	0	0	0	0	0	4	0	0	0	0	0	0	0	0	0	0	0	0	0	0	0	0	0	0	0	0	0	0	0	0	0	0	0	0	0	0	0
D_0__Bacteria	0	0	0	0	0	0	0	0	3	1	0	0	0	0	0	0	0	0	0	0	0	0	0	0	0	0	0	0	0	0	0	0	0	0	0	0	0	0	0	0
D_4__Aurantimonadaceae	0	0	0	0	0	0	0	0	1	0	0	0	0	0	0	0	0	1	0	0	0	0	1	0	0	0	1	0	0	0	0	0	0	0	0	0	0	0	0	0
D_4__Cryomorphaceae	0	0	0	0	0	0	0	0	0	0	0	4	0	0	0	0	0	0	0	0	0	0	0	0	0	0	0	0	0	0	0	0	0	0	0	0	0	0	0	0
D_4__Oceanospirillaceae	0	0	0	0	0	0	0	0	0	0	0	0	0	2	2	0	0	0	0	0	0	0	0	0	0	0	0	0	0	0	0	0	0	0	0	0	0	0	0	0
D_2__Lentisphaerae RFP12 gut group	3	0	0	0	0	0	0	0	0	0	0	0	0	0	0	0	0	0	0	0	0	0	0	0	0	0	0	0	0	0	0	0	0	0	0	0	0	0	0	0
D_4__Methanocorpusculaceae	2	0	0	0	0	0	0	0	0	1	0	0	0	0	0	0	0	0	0	0	0	0	0	0	0	0	0	0	0	0	0	0	0	0	0	0	0	0	0	0
D_4__Nakamurellaceae	0	1	0	0	0	0	0	0	0	0	0	2	0	0	0	0	0	0	0	0	0	0	0	0	0	0	0	0	0	0	0	0	0	0	0	0	0	0	0	0
D_1__Bacteroidetes	0	0	1	0	1	0	0	1	0	0	0	0	0	0	0	0	0	0	0	0	0	0	0	0	0	0	0	0	0	0	0	0	0	0	0	0	0	0	0	0
D_4__Cardiobacteriaceae	0	0	0	0	0	2	0	0	1	0	0	0	0	0	0	0	0	0	0	0	0	0	0	0	0	0	0	0	0	0	0	0	0	0	0	0	0	0	0	0
D_4__Oxalobacteraceae	0	0	0	0	0	1	0	0	0	0	0	1	0	0	0	0	0	0	0	0	0	0	0	0	0	0	1	0	0	0	0	0	0	0	0	0	0	0	0	0
D_3__Bacillales	0	0	0	0	0	1	1	0	1	0	0	0	0	0	0	0	0	0	0	0	0	0	0	0	0	0	0	0	0	0	0	0	0	0	0	0	0	0	0	0
D_4__Burkholderiaceae	0	0	0	0	0	1	0	0	0	0	0	0	0	0	0	0	0	0	0	1	0	0	0	1	0	0	0	0	0	0	0	0	0	0	0	0	0	0	0	0
D_4__Demequinaceae	0	0	0	0	0	1	0	0	0	0	0	2	0	0	0	0	0	0	0	0	0	0	0	0	0	0	0	0	0	0	0	0	0	0	0	0	0	0	0	0
D_4__Thermoplasmatales Incertae Sedis	0	0	0	0	0	0	2	0	1	0	0	0	0	0	0	0	0	0	0	0	0	0	0	0	0	0	0	0	0	0	0	0	0	0	0	0	0	0	0	0
D_4__Intrasporangiaceae	0	0	0	0	0	0	1	0	0	0	0	2	0	0	0	0	0	0	0	0	0	0	0	0	0	0	0	0	0	0	0	0	0	0	0	0	0	0	0	0
D_4__Fusobacteriaceae	0	0	0	0	0	0	1	0	1	0	0	0	0	0	0	1	0	0	0	0	0	0	0	0	0	0	0	0	0	0	0	0	0	0	0	0	0	0	0	0
D_3__Rhizobiales	0	0	0	0	0	0	0	0	3	0	0	0	0	0	0	0	0	0	0	0	0	0	0	0	0	0	0	0	0	0	0	0	0	0	0	0	0	0	0	0
D_4__Mycobacteriaceae	0	0	0	0	0	0	0	0	1	0	0	1	0	0	0	0	0	0	0	0	0	0	0	1	0	0	0	0	0	0	0	0	0	0	0	0	0	0	0	0
D_4__Mitochondria	0	0	0	0	0	0	0	0	0	0	0	0	0	0	0	0	0	0	0	3	0	0	0	0	0	0	0	0	0	0	0	0	0	0	0	0	0	0	0	0
D_2__Chloroplast	0	0	0	0	0	0	0	0	0	0	0	0	0	0	0	0	0	0	0	3	0	0	0	0	0	0	0	0	0	0	0	0	0	0	0	0	0	0	0	0
D_4__unidentified rumen bacterium RF9	1	0	0	0	0	0	1	0	0	0	0	0	0	0	0	0	0	0	0	0	0	0	0	0	0	0	0	0	0	0	0	0	0	0	0	0	0	0	0	0
D_4__uncultured	0	0	1	0	0	0	0	0	1	0	0	0	0	0	0	0	0	0	0	0	0	0	0	0	0	0	0	0	0	0	0	0	0	0	0	0	0	0	0	0
D_4__Listeriaceae	0	0	0	0	0	2	0	0	0	0	0	0	0	0	0	0	0	0	0	0	0	0	0	0	0	0	0	0	0	0	0	0	0	0	0	0	0	0	0	0
D_3__Lactobacillales	0	0	0	0	0	2	0	0	0	0	0	0	0	0	0	0	0	0	0	0	0	0	0	0	0	0	0	0	0	0	0	0	0	0	0	0	0	0	0	0
D_4__Beijerinckiaceae	0	0	0	0	0	1	0	0	1	0	0	0	0	0	0	0	0	0	0	0	0	0	0	0	0	0	0	0	0	0	0	0	0	0	0	0	0	0	0	0
D_4__Promicromonosporaceae	0	0	0	0	0	0	1	0	0	0	0	0	0	0	0	0	0	0	0	0	0	1	0	0	0	0	0	0	0	0	0	0	0	0	0	0	0	0	0	0
D_4__uncultured Mollicutes bacterium	0	0	0	0	0	0	0	2	0	0	0	0	0	0	0	0	0	0	0	0	0	0	0	0	0	0	0	0	0	0	0	0	0	0	0	0	0	0	0	0
D_4__Xanthobacteraceae	0	0	0	0	0	0	0	0	2	0	0	0	0	0	0	0	0	0	0	0	0	0	0	0	0	0	0	0	0	0	0	0	0	0	0	0	0	0	0	0
D_4__Kineosporiaceae	0	0	0	0	0	0	0	0	0	0	0	1	0	0	0	0	0	1	0	0	0	0	0	0	0	0	0	0	0	0	0	0	0	0	0	0	0	0	0	0
D_4__Beutenbergiaceae	0	0	0	0	0	0	0	0	0	0	0	1	0	0	0	0	0	1	0	0	0	0	0	0	0	0	0	0	0	0	0	0	0	0	0	0	0	0	0	0
D_4__Aeromonadaceae	0	0	0	0	0	0	0	0	0	0	0	0	0	1	1	0	0	0	0	0	0	0	0	0	0	0	0	0	0	0	0	0	0	0	0	0	0	0	0	0
D_4__Elusimicrobiaceae	1	0	0	0	0	0	0	0	0	0	0	0	0	0	0	0	0	0	0	0	0	0	0	0	0	0	0	0	0	0	0	0	0	0	0	0	0	0	0	0
D_4__Bacteroidales UCG-001	1	0	0	0	0	0	0	0	0	0	0	0	0	0	0	0	0	0	0	0	0	0	0	0	0	0	0	0	0	0	0	0	0	0	0	0	0	0	0	0
D_4__Rhodospirillaceae	1	0	0	0	0	0	0	0	0	0	0	0	0	0	0	0	0	0	0	0	0	0	0	0	0	0	0	0	0	0	0	0	0	0	0	0	0	0	0	0
D_4__human gut metagenome	0	1	0	0	0	0	0	0	0	0	0	0	0	0	0	0	0	0	0	0	0	0	0	0	0	0	0	0	0	0	0	0	0	0	0	0	0	0	0	0
D_4__Acholeplasmatales bacterium canine oral taxon 316	0	1	0	0	0	0	0	0	0	0	0	0	0	0	0	0	0	0	0	0	0	0	0	0	0	0	0	0	0	0	0	0	0	0	0	0	0	0	0	0
D_3__Bacteroidales	0	0	1	0	0	0	0	0	0	0	0	0	0	0	0	0	0	0	0	0	0	0	0	0	0	0	0	0	0	0	0	0	0	0	0	0	0	0	0	0
D_3__uncultured	0	0	0	0	0	1	0	0	0	0	0	0	0	0	0	0	0	0	0	0	0	0	0	0	0	0	0	0	0	0	0	0	0	0	0	0	0	0	0	0
D_4__Acidobacteriaceae (Subgroup 1)	0	0	0	0	0	1	0	0	0	0	0	0	0	0	0	0	0	0	0	0	0	0	0	0	0	0	0	0	0	0	0	0	0	0	0	0	0	0	0	0
D_4__Chitinophagaceae	0	0	0	0	0	1	0	0	0	0	0	0	0	0	0	0	0	0	0	0	0	0	0	0	0	0	0	0	0	0	0	0	0	0	0	0	0	0	0	0
D_2__Bacilli	0	0	0	0	0	1	0	0	0	0	0	0	0	0	0	0	0	0	0	0	0	0	0	0	0	0	0	0	0	0	0	0	0	0	0	0	0	0	0	0
D_4__Trueperaceae	0	0	0	0	0	1	0	0	0	0	0	0	0	0	0	0	0	0	0	0	0	0	0	0	0	0	0	0	0	0	0	0	0	0	0	0	0	0	0	0
D_4__Vibrionaceae	0	0	0	0	0	1	0	0	0	0	0	0	0	0	0	0	0	0	0	0	0	0	0	0	0	0	0	0	0	0	0	0	0	0	0	0	0	0	0	0
D_4__unidentified rumen bacterium RF8	0	0	0	0	0	0	1	0	0	0	0	0	0	0	0	0	0	0	0	0	0	0	0	0	0	0	0	0	0	0	0	0	0	0	0	0	0	0	0	0
D_4__Erythrobacteraceae	0	0	0	0	0	0	0	0	1	0	0	0	0	0	0	0	0	0	0	0	0	0	0	0	0	0	0	0	0	0	0	0	0	0	0	0	0	0	0	0
D_4__Micromonosporaceae	0	0	0	0	0	0	0	0	1	0	0	0	0	0	0	0	0	0	0	0	0	0	0	0	0	0	0	0	0	0	0	0	0	0	0	0	0	0	0	0
D_4__uncultured Chelatococcus sp.	0	0	0	0	0	0	0	0	1	0	0	0	0	0	0	0	0	0	0	0	0	0	0	0	0	0	0	0	0	0	0	0	0	0	0	0	0	0	0	0
D_4__Mycoplasmataceae	0	0	0	0	0	0	0	0	1	0	0	0	0	0	0	0	0	0	0	0	0	0	0	0	0	0	0	0	0	0	0	0	0	0	0	0	0	0	0	0
D_4__Acidimicrobiales Incertae Sedis	0	0	0	0	0	0	0	0	1	0	0	0	0	0	0	0	0	0	0	0	0	0	0	0	0	0	0	0	0	0	0	0	0	0	0	0	0	0	0	0
D_4__480-2	0	0	0	0	0	0	0	0	1	0	0	0	0	0	0	0	0	0	0	0	0	0	0	0	0	0	0	0	0	0	0	0	0	0	0	0	0	0	0	0
D_4__Cryptosporangiaceae	0	0	0	0	0	0	0	0	1	0	0	0	0	0	0	0	0	0	0	0	0	0	0	0	0	0	0	0	0	0	0	0	0	0	0	0	0	0	0	0
D_4__Legionellaceae	0	0	0	0	0	0	0	0	1	0	0	0	0	0	0	0	0	0	0	0	0	0	0	0	0	0	0	0	0	0	0	0	0	0	0	0	0	0	0	0
D_4__Cellulomonadaceae	0	0	0	0	0	0	0	0	0	0	0	1	0	0	0	0	0	0	0	0	0	0	0	0	0	0	0	0	0	0	0	0	0	0	0	0	0	0	0	0
D_4__Sanguibacteraceae	0	0	0	0	0	0	0	0	0	0	0	1	0	0	0	0	0	0	0	0	0	0	0	0	0	0	0	0	0	0	0	0	0	0	0	0	0	0	0	0
D_4__Streptosporangiaceae	0	0	0	0	0	0	0	0	0	0	0	1	0	0	0	0	0	0	0	0	0	0	0	0	0	0	0	0	0	0	0	0	0	0	0	0	0	0	0	0
D_4__Campylobacteraceae	0	0	0	0	0	0	0	0	0	0	0	0	0	0	0	0	1	0	0	0	0	0	0	0	0	0	0	0	0	0	0	0	0	0	0	0	0	0	0	0
D_4__gir-aah93h0	0	0	0	0	0	0	0	0	0	0	0	0	0	0	0	0	1	0	0	0	0	0	0	0	0	0	0	0	0	0	0	0	0	0	0	0	0	0	0	0
D_4__Nocardiaceae	0	0	0	0	0	0	0	0	0	0	0	0	0	0	0	0	0	1	0	0	0	0	0	0	0	0	0	0	0	0	0	0	0	0	0	0	0	0	0	0
D_3__Gastranaerophilales	0	0	0	0	0	0	0	0	0	0	0	0	0	0	0	0	0	0	0	0	0	0	0	1	0	0	0	0	0	0	0	0	0	0	0	0	0	0	0	0
D_2__Gammaproteobacteria	0	0	0	0	0	0	0	0	0	0	0	0	0	0	0	0	0	0	0	0	0	0	0	0	0	0	0	0	0	0	0	0	0	0	0	0	0	0	1	0
