# Supplementary material for: Maternal influences on oral and faecal microbiota maturation in neonatal calves in beef and dairy production systems
Source: Anim Microbiome. 2020 Sep 7;2:31. doi: 10.1186/s42523-020-00049-1 (PMC7807724; doi:10.1186/s42523-020-00049-1)
Supplement: Supplementary file 12 — Additional file 12: Additional Data 1. Summary statistics of the relative abundance of family in each sample. [file 42523_2020_49_MOESM12_ESM.xlsx]

## Sheet: stage-type-age-sample
Stage	Type	Age	Sample	Taxanomic family	Relative abundance
					Mean	Standard deviation	Median	Interquartile range
fresh	dairy	adult	milk	Unclassified	0.893461	0.122928	0.962302	0.0855059
4w	beef	adult	milk	Unclassified	0.827549	0.0912781	0.79922	0.030351
fresh	beef	adult	milk	Unclassified	0.637069	0.346428	0.585803	0.416047
dry	dairy	adult	vaginal	Ruminococcaceae	0.403754	0.146252	0.427143	0.240376
4w	beef	calf	faecal	Ruminococcaceae	0.386958	0.130325	0.457697	0.141514
4w	dairy	adult	faecal	Ruminococcaceae	0.382088	0.0758577	0.394043	0.0439442
fresh	beef	adult	faecal	Ruminococcaceae	0.378671	0.103408	0.354896	0.0367031
4w	dairy	adult	milk	Unclassified	0.376334	0.451932	0.166667	0.741935
dry	dairy	adult	teat	Ruminococcaceae	0.370743	0.0975762	0.320963	0.151277
fresh	dairy	adult	faecal	Ruminococcaceae	0.357289	0.0443973	0.371823	0.0453536
4w	dairy	adult	vaginal	Ruminococcaceae	0.349788	0.155972	0.347661	0.247709
dry	dairy	adult	milk	Unclassified	0.347035	0.241843	0.34123	0.325928
dry	dairy	adult	faecal	Ruminococcaceae	0.332451	0.0449826	0.352008	0.0534689
4w	beef	adult	faecal	Ruminococcaceae	0.323201	0.055297	0.357469	0.0909626
dry	beef	adult	faecal	Ruminococcaceae	0.297695	0.112403	0.367367	0.115768
fresh	dairy	adult	vaginal	Ruminococcaceae	0.292521	0.128551	0.369401	0.099959
dry	beef	adult	oral	Moraxellaceae	0.280531	0.0797415	0.295723	0.0439688
4w	beef	adult	vaginal	Ruminococcaceae	0.268002	0.0978636	0.312286	0.122702
4w	dairy	adult	teat	Ruminococcaceae	0.264831	0.0357711	0.270321	0.0598591
fresh	dairy	calf	oral	Pasteurellaceae	0.262835	0.294062	0.161664	0.467743
fresh	dairy	calf	faecal	Staphylococcaceae	0.261458	0.242065	0.214371	0.212427
fresh	beef	calf	oral	Pasteurellaceae	0.25531	0.371457	0.162647	0.20875
4w	beef	adult	oral	Moraxellaceae	0.232696	0.129151	0.253788	0.109727
4w	beef	calf	oral	Neisseriaceae	0.211414	0.136172	0.217566	0.0464471
fresh	dairy	adult	teat	Ruminococcaceae	0.198015	0.0577046	0.189063	0.0864814
4w	dairy	calf	faecal	Lachnospiraceae	0.197795	0.0761724	0.169253	0.0181971
fresh	beef	adult	vaginal	Ruminococcaceae	0.196251	0.0774378	0.215041	0.0586386
4w	beef	calf	oral	Moraxellaceae	0.192415	0.0864514	0.192234	0.0528809
fresh	beef	calf	faecal	Streptococcaceae	0.189232	0.215448	0.139815	0.274748
fresh	beef	adult	oral	Moraxellaceae	0.185392	0.117784	0.241379	0.191202
4w	beef	calf	faecal	Lactobacillaceae	0.185003	0.116599	0.167419	0.0388597
fresh	beef	adult	oral	Pasteurellaceae	0.184996	0.166283	0.158848	0.0831757
4w	dairy	adult	oral	Prevotellaceae	0.183841	0.112636	0.215292	0.0955266
dry	dairy	adult	teat	Lachnospiraceae	0.182654	0.0236198	0.183074	0.0445672
fresh	beef	calf	faecal	Enterobacteriaceae	0.182002	0.270381	0.00306732	0.297378
fresh	beef	adult	teat	Moraxellaceae	0.177952	0.0750093	0.184452	0.0419702
4w	beef	calf	faecal	Lachnospiraceae	0.177579	0.0213102	0.176552	0.0172794
fresh	beef	adult	oral	Neisseriaceae	0.176709	0.169388	0.0871577	0.232583
fresh	beef	adult	vaginal	Mycoplasmataceae	0.175925	0.343927	5.03e-05	0.0926079
fresh	beef	adult	vaginal	Streptococcaceae	0.173228	0.18794	0.0897442	0.190844
4w	dairy	adult	oral	Lachnospiraceae	0.166171	0.0951577	0.211473	0.054467
dry	dairy	adult	milk	Corynebacteriaceae	0.162025	0.223012	0.00687285	0.325794
dry	dairy	adult	milk	Coxiellaceae	0.161464	0.360434	0	0.00109409
4w	dairy	calf	oral	Prevotellaceae	0.161058	0.136755	0.165904	0.228537
4w	dairy	adult	teat	Lachnospiraceae	0.160909	0.0185056	0.154299	0.0220283
dry	dairy	adult	oral	Pasteurellaceae	0.159253	0.163404	0.107	0.178478
dry	beef	adult	teat	Moraxellaceae	0.159058	0.0184831	0.152241	0.0143773
dry	beef	adult	faecal	Corynebacteriaceae	0.155067	0.148483	0.179521	0.151153
4w	dairy	calf	faecal	Prevotellaceae	0.152914	0.0994155	0.160498	0.158375
4w	beef	calf	oral	Streptococcaceae	0.152811	0.0961349	0.10727	0.0973819
4w	dairy	calf	faecal	Ruminococcaceae	0.146694	0.0623198	0.170713	0.0680032
dry	beef	adult	teat	Corynebacteriaceae	0.146437	0.0332631	0.139046	0.00118519
4w	dairy	adult	milk	Staphylococcaceae	0.139271	0.303552	0	0.0141844
dry	beef	adult	vaginal	Ruminococcaceae	0.135281	0.121724	0.103446	0.200781
4w	dairy	adult	faecal	Lachnospiraceae	0.135066	0.0341171	0.148037	0.0447345
dry	dairy	adult	vaginal	Lachnospiraceae	0.131309	0.0294406	0.128468	0.0184554
dry	dairy	adult	faecal	Rikenellaceae	0.128844	0.0459387	0.144672	0.0546461
4w	dairy	calf	oral	Neisseriaceae	0.128044	0.087771	0.164963	0.109182
fresh	dairy	adult	vaginal	Streptococcaceae	0.126023	0.158484	0.0308253	0.159778
4w	dairy	adult	oral	Ruminococcaceae	0.124656	0.0834117	0.161674	0.117665
fresh	dairy	adult	teat	Lachnospiraceae	0.124122	0.0647476	0.108163	0.0191408
4w	beef	calf	faecal	Bacteroidaceae	0.123983	0.0558816	0.120359	0.0308109
4w	beef	adult	teat	Ruminococcaceae	0.123632	0.119084	0.11339	0.224893
4w	dairy	adult	vaginal	Lachnospiraceae	0.119443	0.0138408	0.116989	0.0109367
fresh	dairy	calf	oral	Moraxellaceae	0.119198	0.102402	0.131063	0.195567
fresh	beef	adult	faecal	Rikenellaceae	0.118091	0.0208127	0.11828	0.0305325
fresh	dairy	adult	oral	Moraxellaceae	0.117994	0.0872806	0.0878408	0.0223484
dry	beef	adult	oral	Neisseriaceae	0.114563	0.128109	0.095526	0.0666131
4w	beef	adult	teat	Moraxellaceae	0.114045	0.134995	0.0588295	0.0632926
4w	beef	calf	oral	Pasteurellaceae	0.112468	0.0570469	0.105553	0.0702044
4w	beef	adult	oral	Streptococcaceae	0.110113	0.0812946	0.0889868	0.107584
dry	beef	adult	faecal	Rikenellaceae	0.106417	0.0291005	0.108958	0.023528
dry	dairy	adult	faecal	Lachnospiraceae	0.106017	0.0210123	0.116854	0.0280463
fresh	dairy	adult	vaginal	Staphylococcaceae	0.105848	0.215312	0.0133044	0.0219751
fresh	dairy	adult	oral	Lactobacillaceae	0.104546	0.0764845	0.101062	0.0743505
fresh	beef	calf	faecal	Clostridiaceae_1	0.103785	0.205281	0.00766434	0.0279321
4w	beef	adult	oral	Pasteurellaceae	0.102867	0.0764843	0.0882114	0.0417454
dry	beef	adult	oral	Pasteurellaceae	0.101633	0.081811	0.0935547	0.0560683
fresh	dairy	calf	faecal	Enterobacteriaceae	0.100726	0.128574	0.021939	0.14585
4w	beef	adult	faecal	Corynebacteriaceae	0.0996509	0.109727	0.0607813	0.0439583
dry	dairy	adult	milk	Ruminococcaceae	0.0980117	0.0856833	0.0781321	0.0833888
fresh	dairy	adult	oral	Neisseriaceae	0.0976238	0.0921804	0.0595493	0.0806107
4w	beef	calf	oral	Micrococcaceae	0.0959893	0.20179	0.00865854	0.00611735
dry	beef	adult	vaginal	Aerococcaceae	0.095155	0.0909001	0.119337	0.135845
dry	beef	adult	teat	Ruminococcaceae	0.0950105	0.0549801	0.080446	0.00597348
dry	beef	adult	vaginal	Family_XI	0.0948544	0.120317	0.0173039	0.199249
fresh	beef	calf	oral	Streptococcaceae	0.0940095	0.0995902	0.058631	0.0747688
4w	beef	adult	oral	Neisseriaceae	0.0937137	0.0607184	0.0621472	0.0648206
dry	dairy	adult	oral	Streptococcaceae	0.0922729	0.11462	0.0459916	0.0397966
dry	beef	adult	vaginal	Streptococcaceae	0.0913261	0.148833	0.0201218	0.0716737
fresh	dairy	adult	oral	Unclassified	0.0911511	0.0555667	0.122252	0.0706723
4w	beef	adult	faecal	Lachnospiraceae	0.091047	0.0264769	0.082262	0.050763
4w	dairy	calf	faecal	Coriobacteriaceae	0.0889268	0.0285751	0.0993357	0.0268281
4w	beef	adult	oral	Lachnospiraceae	0.0876785	0.0804438	0.118735	0.154867
fresh	dairy	adult	faecal	Lachnospiraceae	0.0873413	0.0331597	0.0768222	0.0564727
4w	dairy	adult	faecal	Rikenellaceae	0.0869107	0.0321128	0.105845	0.0422567
fresh	beef	adult	oral	Streptococcaceae	0.0855427	0.0937506	0.0407181	0.0340285
dry	dairy	adult	oral	Moraxellaceae	0.0855384	0.0537928	0.0962966	0.0163333
fresh	dairy	adult	vaginal	Lachnospiraceae	0.0847973	0.0349251	0.0734358	0.0493671
fresh	dairy	calf	oral	Streptococcaceae	0.084054	0.120341	0.0371412	0.0642476
4w	dairy	adult	faecal	Bifidobacteriaceae	0.0835142	0.0576736	0.0756139	0.0422512
fresh	beef	adult	milk	Staphylococcaceae	0.0827026	0.172565	0.00360685	0.0159296
4w	beef	adult	teat	Staphylococcaceae	0.0819259	0.114905	0.030448	0.090568
dry	dairy	adult	oral	Corynebacteriaceae	0.081375	0.107093	0.00941487	0.188396
fresh	beef	calf	faecal	Ruminococcaceae	0.0802014	0.128074	0.0267146	0.0709299
fresh	dairy	calf	faecal	Moraxellaceae	0.078888	0.0881079	0.0566229	0.113087
dry	dairy	adult	oral	Neisseriaceae	0.0786012	0.0944056	0.0349368	0.0637283
4w	dairy	adult	teat	Bifidobacteriaceae	0.0785945	0.0299114	0.0737264	0.0310559
fresh	beef	adult	milk	Streptococcaceae	0.0785226	0.173041	0.00159013	0.00111476
fresh	beef	adult	teat	Micrococcaceae	0.078491	0.0268232	0.0934385	0.0420976
4w	dairy	calf	oral	Lachnospiraceae	0.0784184	0.0667939	0.0677659	0.0688363
fresh	dairy	adult	faecal	Rikenellaceae	0.0780423	0.0358929	0.0706624	0.0512658
dry	beef	adult	vaginal	Porphyromonadaceae	0.0777099	0.163283	0.00767267	0.00721329
4w	beef	adult	oral	Prevotellaceae	0.0774082	0.0830074	0.0637318	0.129558
dry	beef	adult	vaginal	Corynebacteriaceae	0.0772918	0.0619552	0.114431	0.113076
4w	dairy	adult	oral	Pasteurellaceae	0.0764636	0.157335	0.00978095	0.00886922
dry	beef	adult	oral	Streptococcaceae	0.0751801	0.0541792	0.0767198	0.0725094
dry	beef	adult	vaginal	Mycoplasmataceae	0.07477	0.167191	0	0
dry	dairy	adult	milk	Enterococcaceae	0.0741451	0.1636	0.00113895	0.0027921
fresh	dairy	adult	oral	Pasteurellaceae	0.0741363	0.058742	0.0529361	0.0700052
4w	beef	adult	vaginal	Mycoplasmataceae	0.0735674	0.1605	0	0.00721309
fresh	dairy	adult	faecal	Christensenellaceae	0.0734663	0.0234667	0.0665962	0.0239534
dry	dairy	adult	faecal	Bifidobacteriaceae	0.0730545	0.102578	0.014959	0.0945343
fresh	dairy	calf	faecal	Streptococcaceae	0.0729369	0.14897	0.00602609	0.0151346
4w	dairy	calf	faecal	Erysipelotrichaceae	0.0727848	0.0427837	0.0918515	0.0712469
4w	dairy	calf	oral	Streptococcaceae	0.0726895	0.0865765	0.0463713	0.0331139
dry	dairy	adult	oral	Prevotellaceae	0.072438	0.156837	0.000282446	0.00880939
4w	dairy	adult	milk	Ruminococcaceae	0.0721112	0.12019	0.0058548	0.0752688
4w	beef	adult	faecal	Christensenellaceae	0.0705672	0.0159594	0.0713972	0.0142091
dry	dairy	adult	faecal	Bacteroidaceae	0.0698415	0.0242183	0.0619438	0.0218142
fresh	beef	adult	teat	Ruminococcaceae	0.0696722	0.0493467	0.05739	0.0675936
4w	dairy	adult	vaginal	Corynebacteriaceae	0.068757	0.141007	0.00733425	0.0133518
fresh	dairy	calf	faecal	Corynebacteriaceae	0.0684676	0.061502	0.0500088	0.0907833
4w	dairy	adult	oral	Succinivibrionaceae	0.0681753	0.0780712	0.0571824	0.0373493
fresh	dairy	adult	oral	Corynebacteriaceae	0.0668959	0.058202	0.0624158	0.0663801
dry	dairy	adult	vaginal	Rikenellaceae	0.0667769	0.0327827	0.081574	0.0430499
4w	dairy	adult	vaginal	Unclassified	0.066541	0.0751953	0.0317865	0.103522
fresh	beef	adult	faecal	Lachnospiraceae	0.0655219	0.0155367	0.0582979	0.0172065
dry	beef	adult	teat	Micrococcaceae	0.065207	0.0108681	0.0694198	0.0110293
4w	beef	adult	faecal	Rikenellaceae	0.0650218	0.0155102	0.0632313	0.0118424
dry	dairy	adult	vaginal	Unclassified	0.0635691	0.105662	0.0154195	0.0151137
4w	dairy	adult	vaginal	Rikenellaceae	0.0616422	0.0355632	0.0711422	0.0471289
fresh	dairy	adult	teat	Corynebacteriaceae	0.0614498	0.0292075	0.0460764	0.0200337
fresh	beef	adult	faecal	Corynebacteriaceae	0.0602739	0.0805284	0.0257243	0.0263768
fresh	dairy	calf	oral	Staphylococcaceae	0.0599693	0.0391459	0.0454248	0.0498584
fresh	beef	adult	teat	Carnobacteriaceae	0.0597961	0.0401668	0.0761109	0.0582754
4w	dairy	calf	faecal	Bacteroidaceae	0.0597342	0.0668472	0.030253	0.0500819
fresh	beef	adult	faecal	Bacteroidaceae	0.0596164	0.0333333	0.0492478	0.0170725
4w	beef	adult	vaginal	Aerococcaceae	0.0595828	0.0339558	0.0518386	0.0629108
fresh	dairy	adult	teat	Staphylococcaceae	0.0595585	0.0297182	0.0505432	0.0349204
4w	beef	adult	vaginal	Unclassified	0.0592092	0.0379237	0.0413052	0.0431961
4w	dairy	adult	vaginal	Pasteurellaceae	0.0586759	0.123435	0.00620966	0.00543695
4w	beef	adult	vaginal	Rikenellaceae	0.058458	0.0284478	0.0496682	0.0532679
fresh	dairy	adult	vaginal	Rikenellaceae	0.0582615	0.0362626	0.0611399	0.0412789
4w	dairy	adult	faecal	Christensenellaceae	0.0582142	0.0126881	0.0514964	0.0182426
fresh	beef	adult	vaginal	Rikenellaceae	0.0580521	0.0311102	0.04577	0.0493891
fresh	beef	calf	faecal	Unclassified	0.0573011	0.0718927	0.0323773	0.0530358
4w	dairy	calf	oral	Pasteurellaceae	0.0566758	0.0412539	0.0628744	0.0365603
4w	beef	adult	oral	Christensenellaceae	0.0564142	0.0511156	0.0858062	0.0882085
4w	dairy	adult	teat	Rikenellaceae	0.0563974	0.0175156	0.0571743	0.0179572
4w	beef	adult	vaginal	Lachnospiraceae	0.056178	0.0239153	0.0626382	0.0328894
4w	dairy	calf	oral	Erysipelotrichaceae	0.0557609	0.0568821	0.0458064	0.0316158
fresh	dairy	calf	oral	Carnobacteriaceae	0.0552851	0.105647	0.00612599	0.0174235
dry	dairy	adult	teat	Rikenellaceae	0.055167	0.0104943	0.0523713	0.0123213
4w	beef	adult	oral	Ruminococcaceae	0.0540775	0.0473737	0.0671487	0.0789786
dry	dairy	adult	vaginal	Bacteroidaceae	0.0538039	0.0218528	0.0612368	0.00764225
dry	dairy	adult	oral	Staphylococcaceae	0.053797	0.0832832	0.00305983	0.0710564
4w	beef	adult	teat	Unclassified	0.0534019	0.0507126	0.042897	0.044454
fresh	dairy	calf	oral	Corynebacteriaceae	0.0529185	0.0503621	0.0498288	0.051466
fresh	beef	adult	teat	Planococcaceae	0.0514653	0.0227229	0.052728	0.0244037
fresh	beef	adult	oral	Ruminococcaceae	0.0514019	0.0518989	0.0260873	0.09576
4w	dairy	adult	teat	Corynebacteriaceae	0.0512947	0.0266622	0.0526874	0.0269849
4w	beef	adult	teat	Lachnospiraceae	0.0510625	0.0407366	0.0578461	0.0640073
4w	dairy	adult	oral	Methanobacteriaceae	0.0504222	0.0332734	0.0502142	0.0270097
4w	dairy	calf	oral	Coriobacteriaceae	0.0503717	0.0776852	0.0139429	0.0370922
dry	dairy	adult	oral	Unclassified	0.0500829	0.0961478	0.0106793	0.00675262
dry	beef	adult	faecal	Lachnospiraceae	0.0500625	0.0176232	0.0518617	0.0109313
4w	beef	adult	teat	Corynebacteriaceae	0.049653	0.046599	0.0317693	0.0663303
dry	dairy	adult	faecal	Prevotellaceae	0.0495379	0.0151884	0.0496111	0.0132943
dry	beef	adult	teat	Planococcaceae	0.0491379	0.0181208	0.0405851	0.0212461
fresh	beef	adult	milk	Moraxellaceae	0.0484556	0.099558	0.00560082	0.00312358
fresh	dairy	adult	teat	Rikenellaceae	0.0482615	0.0283139	0.0430632	0.0270543
4w	beef	adult	vaginal	Corynebacteriaceae	0.0479239	0.0400374	0.0501508	0.0439552
4w	dairy	adult	vaginal	Bacteroidaceae	0.0474858	0.028871	0.0456462	0.0260696
fresh	beef	adult	teat	Corynebacteriaceae	0.0471653	0.0255707	0.0430084	0.0251975
fresh	dairy	adult	vaginal	Bacteroidaceae	0.0467998	0.0301085	0.056636	0.040558
4w	dairy	adult	oral	Christensenellaceae	0.0463187	0.0286541	0.0532662	0.0275932
fresh	beef	adult	teat	Staphylococcaceae	0.0462744	0.0669089	0.0125765	0.031804
fresh	beef	adult	faecal	Prevotellaceae	0.0445857	0.0269685	0.0484772	0.00856249
4w	dairy	adult	teat	Bacteroidaceae	0.0445308	0.0161551	0.046193	0.0203092
fresh	beef	adult	faecal	Christensenellaceae	0.0443276	0.0287856	0.045045	0.0267328
fresh	beef	calf	oral	Moraxellaceae	0.0441533	0.0339016	0.0374466	0.04506
fresh	dairy	adult	teat	Microbacteriaceae	0.0438957	0.0289978	0.0385508	0.0248788
dry	beef	adult	faecal	Christensenellaceae	0.0438639	0.0265939	0.0373891	0.0327805
fresh	dairy	adult	faecal	Family_XIII	0.043029	0.0200002	0.0375264	0.0299864
dry	beef	adult	oral	Rikenellaceae	0.0429335	0.0466674	0.0153986	0.0479335
dry	beef	adult	vaginal	Rikenellaceae	0.0429167	0.0460084	0.0227026	0.063163
4w	beef	adult	teat	Micrococcaceae	0.0426948	0.0418419	0.0294668	0.0183681
4w	dairy	calf	oral	Moraxellaceae	0.0421899	0.0371033	0.0251717	0.0433893
4w	dairy	calf	faecal	Peptostreptococcaceae	0.0420602	0.027308	0.0425329	0.00604608
dry	dairy	adult	teat	Bacteroidaceae	0.0416425	0.0103274	0.0437593	0.0162224
dry	beef	adult	vaginal	Pasteurellaceae	0.0415643	0.0434087	0.0464229	0.0551682
fresh	dairy	adult	vaginal	Christensenellaceae	0.0412242	0.0210678	0.0503857	0.0244037
fresh	dairy	calf	faecal	Microbacteriaceae	0.0412215	0.0662441	0.0102723	0.0152092
4w	dairy	adult	faecal	Bacteroidaceae	0.0411752	0.00551591	0.0392083	0.0100361
4w	dairy	adult	oral	Unclassified	0.0407039	0.0836295	0.0031267	0.00328645
fresh	dairy	adult	teat	Bacteroidaceae	0.0397096	0.0234644	0.0335264	0.0220869
dry	dairy	adult	oral	Family_XI	0.0395638	0.0874425	0.00065904	0.000210829
dry	dairy	adult	milk	Lachnospiraceae	0.0395005	0.0349258	0.0355353	0.0245127
fresh	dairy	adult	faecal	Bacteroidaceae	0.039433	0.0143695	0.03228	0.0227519
dry	dairy	adult	teat	Carnobacteriaceae	0.0392047	0.0229985	0.0480598	0.0379997
dry	beef	adult	oral	Christensenellaceae	0.0386882	0.0419138	0.0146241	0.0389749
dry	dairy	adult	teat	Corynebacteriaceae	0.0381778	0.0326048	0.0331969	0.0531951
dry	beef	adult	oral	Corynebacteriaceae	0.0379293	0.0448197	0.0128282	0.0747654
fresh	beef	adult	vaginal	Lachnospiraceae	0.0378622	0.0186298	0.0391823	0.0159136
dry	dairy	adult	oral	Lachnospiraceae	0.0378582	0.0635919	0.00966085	0.0175406
fresh	dairy	adult	teat	Planococcaceae	0.037779	0.0176563	0.0335711	0.02603
dry	beef	adult	oral	Ruminococcaceae	0.037686	0.0281007	0.0204899	0.0323972
fresh	beef	adult	oral	Lachnospiraceae	0.0373416	0.0635617	0.00686961	0.0145209
dry	beef	adult	oral	Lachnospiraceae	0.0372672	0.0440752	0.0121867	0.0309079
dry	beef	adult	faecal	Family_XI	0.037243	0.0814092	0.000154373	0.00320884
4w	dairy	adult	vaginal	Streptococcaceae	0.036649	0.0511956	0.0120541	0.0465089
4w	beef	adult	faecal	Family_XIII	0.0361541	0.0136603	0.0379243	0.016755
4w	dairy	adult	oral	Acidaminococcaceae	0.0361502	0.0245409	0.0348842	0.0272183
4w	beef	adult	milk	Staphylococcaceae	0.0361185	0.05107	0	0.0722892
fresh	dairy	calf	faecal	Unclassified	0.0359474	0.0576587	0.00916945	0.0251299
dry	dairy	adult	faecal	Christensenellaceae	0.0357973	0.0152164	0.0296957	0.0188158
4w	beef	adult	vaginal	Pasteurellaceae	0.0355545	0.0462729	0.00337824	0.0825604
4w	beef	adult	teat	Planococcaceae	0.0353521	0.0389475	0.017539	0.0215016
fresh	dairy	adult	faecal	Prevotellaceae	0.0352387	0.0154623	0.0285412	0.0186075
fresh	beef	adult	teat	Unclassified	0.0351913	0.0213102	0.0294024	0.0269589
fresh	dairy	adult	faecal	Corynebacteriaceae	0.0347925	0.053021	0.0149756	0.0096538
fresh	beef	adult	vaginal	Pasteurellaceae	0.0347703	0.0557322	0.00291355	0.0359838
fresh	dairy	calf	oral	Neisseriaceae	0.0345483	0.0437063	0.0178082	0.0114317
fresh	dairy	calf	faecal	Carnobacteriaceae	0.0343578	0.0607784	0.00083202	0.0287905
dry	beef	adult	faecal	Prevotellaceae	0.0341566	0.0124298	0.0398667	0.014328
fresh	dairy	calf	oral	Microbacteriaceae	0.0339267	0.0471382	0.0142772	0.00239686
4w	dairy	calf	oral	Leptotrichiaceae	0.0334519	0.0304363	0.0258329	0.0357344
4w	beef	adult	oral	Rikenellaceae	0.0332069	0.0320869	0.040309	0.0519694
fresh	dairy	calf	faecal	Planococcaceae	0.0329674	0.0351978	0.0165528	0.0283015
fresh	dairy	adult	vaginal	Prevotellaceae	0.0329471	0.025901	0.0285476	0.0380774
fresh	beef	calf	oral	Flavobacteriaceae	0.0328527	0.0313287	0.0230737	0.0542576
fresh	beef	adult	teat	Aerococcaceae	0.0324457	0.0150907	0.0353211	0.00746612
dry	beef	adult	faecal	Bacteroidaceae	0.0321875	0.0208169	0.038831	0.0190496
fresh	beef	adult	vaginal	Moraxellaceae	0.0321483	0.057739	0.00859541	0.0123298
dry	beef	adult	oral	Prevotellaceae	0.0320847	0.0512788	0.00667425	0.0213432
fresh	dairy	calf	faecal	Sphingomonadaceae	0.0320322	0.0559962	0.00400611	0.0205792
fresh	beef	adult	vaginal	Prevotellaceae	0.0319334	0.0215642	0.0251177	0.0362521
dry	dairy	adult	oral	Ruminococcaceae	0.0318186	0.0477342	0.00766346	0.0254721
fresh	dairy	adult	oral	Streptococcaceae	0.0316917	0.0222939	0.0209982	0.0187691
4w	dairy	calf	faecal	Enterobacteriaceae	0.0315416	0.0335431	0.021256	0.0562511
4w	dairy	calf	oral	Veillonellaceae	0.0314038	0.0216607	0.0303238	0.0181079
4w	dairy	calf	faecal	Lactobacillaceae	0.0312453	0.0346931	0.0309103	0.0323112
4w	dairy	adult	milk	Peptostreptococcaceae	0.0312057	0.069778	0	0
fresh	beef	calf	oral	Comamonadaceae	0.031051	0.0297301	0.039883	0.037292
dry	dairy	adult	teat	Bifidobacteriaceae	0.0309275	0.0191446	0.02722	0.0163988
4w	dairy	calf	oral	Ruminococcaceae	0.0306612	0.0269711	0.0313668	0.0302302
4w	beef	adult	vaginal	Moraxellaceae	0.0306585	0.0201683	0.0384189	0.0291962
dry	beef	adult	teat	Microbacteriaceae	0.0302961	0.00724683	0.0329135	0.0114087
4w	dairy	adult	faecal	Prevotellaceae	0.0301378	0.00535415	0.0315134	0.00633892
fresh	beef	calf	oral	Ruminococcaceae	0.0296361	0.0351567	0.00911736	0.0643622
dry	dairy	adult	faecal	Bacteroidales_RF16_group	0.0295364	0.0143676	0.0266973	0.0162042
fresh	beef	calf	oral	Unclassified	0.029427	0.0443853	0.014168	0.0133742
fresh	beef	adult	oral	Flavobacteriaceae	0.0293711	0.0148926	0.0241582	0.0142048
fresh	dairy	adult	vaginal	Methanobacteriaceae	0.0290214	0.0369459	0.00649116	0.0392648
4w	dairy	adult	milk	Lachnospiraceae	0.0288957	0.0631503	0	0.00263466
4w	dairy	adult	oral	Streptococcaceae	0.0286944	0.0578782	0.00457436	0.0046104
4w	dairy	adult	teat	Carnobacteriaceae	0.0284518	0.0199847	0.0362283	0.0305303
dry	dairy	adult	vaginal	Bifidobacteriaceae	0.028448	0.0437199	0.0132436	0.0191049
fresh	dairy	adult	oral	Staphylococcaceae	0.0282784	0.00996697	0.0318397	0.000642017
fresh	beef	adult	oral	Prevotellaceae	0.0281345	0.0509853	0.00456074	0.00946443
dry	beef	adult	teat	Sphingobacteriaceae	0.028014	0.0107747	0.0218489	0.0186016
fresh	dairy	adult	teat	Sphingomonadaceae	0.0277358	0.0255697	0.0237795	0.0196358
4w	dairy	adult	vaginal	Bifidobacteriaceae	0.0276205	0.0372318	0.0142681	0.0168583
4w	beef	calf	faecal	Enterobacteriaceae	0.0275858	0.0215286	0.0284018	0.0355847
4w	beef	adult	vaginal	Christensenellaceae	0.0274666	0.0114643	0.0215712	0.0158359
fresh	beef	calf	oral	Micrococcaceae	0.0274511	0.0169388	0.025318	0.019578
4w	beef	adult	faecal	Prevotellaceae	0.0273597	0.0169965	0.0221981	0.00197678
4w	beef	adult	teat	Bacillaceae	0.0273124	0.0263863	0.0177843	0.038474
4w	beef	calf	oral	Porphyromonadaceae	0.0272969	0.0283368	0.0288014	0.0262999
dry	beef	adult	vaginal	Unclassified	0.0271856	0.0233756	0.0149807	0.0320557
dry	beef	adult	teat	Rikenellaceae	0.027128	0.0185559	0.0186701	0.00815
fresh	dairy	calf	oral	Aerococcaceae	0.0271214	0.0383592	0.0156425	0.00861571
4w	beef	adult	vaginal	Family_XI	0.0270655	0.0246427	0.0160064	0.0348732
fresh	dairy	calf	faecal	Aerococcaceae	0.0267463	0.0352301	0.00424768	0.0433207
4w	beef	calf	oral	Lachnospiraceae	0.0267133	0.034545	0.00466509	0.05552
dry	beef	adult	vaginal	Lachnospiraceae	0.0266816	0.0274175	0.0202654	0.00392767
4w	beef	adult	faecal	Aerococcaceae	0.0265971	0.0158496	0.0326237	0.0123643
fresh	beef	calf	oral	Xanthomonadaceae	0.0261213	0.0268503	0.0271115	0.0243569
4w	dairy	adult	teat	Moraxellaceae	0.026051	0.0189721	0.0254185	0.0342439
dry	dairy	adult	teat	Aerococcaceae	0.0260302	0.0131507	0.0277158	0.0189693
4w	beef	adult	oral	Methanobacteriaceae	0.0259097	0.0266517	0.0294147	0.0342139
4w	dairy	adult	oral	Rikenellaceae	0.0258638	0.0198524	0.0291624	0.0261836
fresh	dairy	adult	oral	Bacillaceae	0.0258034	0.0192345	0.0253216	0.0207559
fresh	beef	adult	vaginal	Christensenellaceae	0.0257852	0.0113115	0.0287547	0.00919384
4w	dairy	adult	teat	Christensenellaceae	0.0257129	0.0210844	0.0182222	0.00513601
fresh	beef	adult	teat	Lachnospiraceae	0.0256343	0.0166399	0.0239476	0.0288082
fresh	dairy	calf	oral	Planococcaceae	0.0254609	0.0208663	0.0205181	0.01767
4w	beef	adult	vaginal	Streptococcaceae	0.025418	0.0163454	0.0268466	0.015412
fresh	beef	adult	vaginal	Bacteroidaceae	0.0252352	0.0181917	0.0189262	0.0197689
fresh	dairy	adult	oral	Microbacteriaceae	0.0249748	0.0084208	0.0259622	0.0145654
4w	dairy	calf	oral	Spirochaetaceae	0.0247598	0.0259687	0.0197857	0.0470729
4w	beef	adult	vaginal	Bacteroidaceae	0.0246475	0.0119333	0.0229989	0.0161077
4w	beef	adult	vaginal	Prevotellaceae	0.0245787	0.0119572	0.0221999	0.0164028
4w	dairy	calf	faecal	Alcaligenaceae	0.0244597	0.0195936	0.0148897	0.0179946
4w	beef	calf	oral	Flavobacteriaceae	0.024164	0.0218834	0.0183422	0.0400631
fresh	dairy	adult	faecal	Peptostreptococcaceae	0.0241599	0.01648	0.0301269	0.0278463
fresh	beef	adult	oral	Christensenellaceae	0.0240837	0.0444138	0.00486671	0.00579824
fresh	beef	adult	vaginal	Unclassified	0.0239881	0.0197159	0.0205467	0.023316
fresh	dairy	adult	milk	Lactobacillaceae	0.0239586	0.0522035	0	0.00246961
fresh	beef	adult	faecal	Family_XIII	0.0239125	0.0239577	0.0195909	0.0150364
4w	beef	adult	oral	Flavobacteriaceae	0.0238769	0.0292427	0.012061	0.0235813
fresh	beef	calf	oral	Staphylococcaceae	0.023858	0.0420912	0.00304686	0.00947945
4w	dairy	adult	faecal	Family_XIII	0.0236708	0.00836259	0.0280649	0.0119134
dry	beef	adult	teat	Aerococcaceae	0.0236006	0.00631712	0.0231262	0.00306806
4w	dairy	adult	vaginal	Prevotellaceae	0.0235463	0.0108589	0.0206116	0.0092789
4w	beef	adult	faecal	Peptostreptococcaceae	0.0234588	0.0055024	0.0225203	0.00761802
fresh	beef	calf	faecal	Moraxellaceae	0.023431	0.0220652	0.0295113	0.0313368
4w	dairy	adult	teat	Aerococcaceae	0.0234125	0.0145036	0.0301071	0.0239992
dry	dairy	adult	oral	Carnobacteriaceae	0.0233297	0.0450244	0.00418961	0.00637425
dry	dairy	adult	vaginal	Prevotellaceae	0.0231215	0.0120574	0.0283344	0.0138466
fresh	beef	adult	teat	Pseudomonadaceae	0.0230891	0.0134284	0.0197808	0.00585814
fresh	dairy	adult	vaginal	Family_XIII	0.0230756	0.00953308	0.021777	0.0121318
fresh	dairy	adult	oral	Leptotrichiaceae	0.0230255	0.0260229	0.0152595	0.00493756
4w	beef	adult	faecal	Bacteroidaceae	0.0229849	0.00516443	0.0211961	0.0052086
4w	beef	adult	teat	Nocardioidaceae	0.0229792	0.0243882	0.0167418	0.0228336
dry	beef	adult	vaginal	Bacteroidaceae	0.0228901	0.0205198	0.0258285	0.0309834
fresh	beef	adult	milk	Micrococcaceae	0.0228627	0.0446809	0.00509165	0.00413733
fresh	beef	calf	oral	Nocardioidaceae	0.0227736	0.0259254	0.0115224	0.0438209
fresh	beef	adult	milk	Carnobacteriaceae	0.0222972	0.0410573	0.00661914	0.00950137
dry	beef	adult	teat	Lachnospiraceae	0.0222872	0.00815302	0.0241883	0.0154717
fresh	dairy	adult	oral	Mitochondria	0.0220827	0.0165661	0.0210416	0.00410082
fresh	beef	calf	faecal	Planococcaceae	0.0220529	0.0193947	0.0315908	0.037123
4w	dairy	adult	teat	Methanobacteriaceae	0.021948	0.0096065	0.0178701	0.0156502
4w	dairy	calf	faecal	Streptococcaceae	0.0217663	0.0253743	0.00893326	0.0331251
dry	dairy	adult	faecal	Bacteroidales_S24.7_group	0.0216069	0.00351495	0.0226927	0.0040306
fresh	dairy	calf	faecal	Ruminococcaceae	0.0215228	0.0180438	0.0206253	0.0182217
fresh	beef	adult	teat	Microbacteriaceae	0.0214507	0.00163427	0.0220133	0.00177472
fresh	beef	adult	oral	Rikenellaceae	0.0211409	0.027411	0.00477903	0.0309869
fresh	beef	calf	faecal	Rikenellaceae	0.0207897	0.037816	0.0057938	0.0101512
fresh	beef	calf	faecal	Peptostreptococcaceae	0.0207123	0.0166839	0.0179466	0.0140273
4w	dairy	adult	milk	Bradyrhizobiaceae	0.0206762	0.0284199	0.00117096	0.0426357
4w	dairy	adult	teat	Family_XIII	0.02064	0.00567123	0.0172318	0.00740108
4w	dairy	calf	oral	Corynebacteriaceae	0.0205816	0.0366766	0.000940935	0.0170781
fresh	beef	calf	faecal	Corynebacteriaceae	0.0203805	0.0311148	0.00960315	0.00935724
4w	dairy	adult	teat	Peptostreptococcaceae	0.0201769	0.00908794	0.0160185	0.00644214
4w	beef	adult	faecal	Methanobacteriaceae	0.0201761	0.00472325	0.0204912	0.00451747
dry	beef	adult	faecal	Aerococcaceae	0.0201088	0.00828016	0.0226064	0.00990325
4w	dairy	adult	oral	Neisseriaceae	0.0200827	0.0368202	0.0022314	0.0110781
4w	dairy	adult	faecal	Corynebacteriaceae	0.0198252	0.0356551	0.00404372	0.00940486
fresh	beef	adult	oral	Unclassified	0.0197396	0.0186395	0.0114018	0.0268893
4w	beef	calf	faecal	Coriobacteriaceae	0.0196863	0.0236944	0.00989342	0.0254681
dry	beef	adult	faecal	uncultured_bacterium	0.0196666	0.00663393	0.0208575	0.0058914
4w	beef	adult	teat	Neisseriaceae	0.0196428	0.0240297	0.0110692	0.0140163
dry	beef	adult	vaginal	Prevotellaceae	0.0196094	0.0229264	0.00580151	0.033555
fresh	beef	adult	vaginal	Corynebacteriaceae	0.0196052	0.0303544	0.00811891	0.00978039
4w	beef	adult	oral	Leptotrichiaceae	0.0195219	0.0297038	0.00771054	0.0168856
fresh	dairy	adult	faecal	Methanobacteriaceae	0.0194506	0.00908056	0.0174419	0.00937078
4w	dairy	adult	teat	Prevotellaceae	0.0194258	0.00840959	0.0175594	0.0106583
dry	beef	adult	oral	Micrococcaceae	0.0193784	0.0189006	0.0148666	0.0332126
4w	beef	adult	teat	Comamonadaceae	0.0193707	0.0226845	0.0132463	0.017984
fresh	beef	calf	faecal	Lachnospiraceae	0.0192861	0.0237187	0.0100933	0.027606
dry	beef	adult	teat	Carnobacteriaceae	0.0192062	0.0053439	0.0183635	0.010462
fresh	dairy	adult	vaginal	Corynebacteriaceae	0.0190911	0.0297471	0.00339343	0.0133717
dry	beef	adult	teat	Pseudomonadaceae	0.0190827	0.00444195	0.020303	0.00741974
fresh	beef	calf	oral	Intrasporangiaceae	0.0190523	0.0217199	0.0088987	0.0414558
dry	dairy	adult	teat	Staphylococcaceae	0.0189789	0.0153968	0.0171769	0.0253563
dry	dairy	adult	vaginal	Christensenellaceae	0.0188403	0.0103454	0.0154455	0.0144087
fresh	beef	calf	oral	Corynebacteriaceae	0.0187473	0.029262	0.00779669	0.0087909
fresh	beef	adult	teat	Bacillaceae	0.0186917	0.0125199	0.0209381	0.0180678
dry	beef	adult	teat	Staphylococcaceae	0.0186915	0.0116846	0.0192179	0.0193788
fresh	dairy	adult	oral	Xanthomonadaceae	0.018651	0.0113752	0.0182234	0.00883468
dry	beef	adult	teat	Phyllobacteriaceae	0.0184936	0.00980617	0.0135415	0.0171165
fresh	dairy	adult	teat	Bifidobacteriaceae	0.0178204	0.00791492	0.0172891	0.011394
dry	beef	adult	faecal	Bacteroidales_RF16_group	0.0178107	0.0108303	0.0146277	0.00455236
dry	dairy	adult	vaginal	Streptococcaceae	0.0176205	0.0132843	0.0100862	0.0183627
fresh	dairy	adult	oral	Micrococcaceae	0.0174993	0.0105759	0.0179413	0.0120641
dry	dairy	adult	vaginal	Pasteurellaceae	0.0174528	0.025358	0	0.0316403
fresh	dairy	adult	teat	Prevotellaceae	0.0174442	0.0116053	0.0146848	0.0160647
fresh	dairy	calf	oral	Lachnospiraceae	0.0172321	0.0208071	0.00905413	0.0161001
dry	beef	adult	vaginal	Peptostreptococcaceae	0.0171349	0.0169786	0.0122652	0.0180094
fresh	beef	calf	oral	Planococcaceae	0.017108	0.0140575	0.0148716	0.00790997
fresh	beef	calf	oral	FamilyI	0.0170716	0.0343398	0.00082465	0.00494567
4w	beef	adult	teat	Intrasporangiaceae	0.017029	0.0188295	0.0132769	0.0215197
fresh	beef	calf	faecal	Micrococcaceae	0.0169174	0.0158979	0.0159649	0.029153
4w	dairy	calf	oral	Staphylococcaceae	0.0168525	0.0346647	0	0.00554918
dry	dairy	adult	faecal	Clostridiales_vadinBB60_group	0.0167855	0.0113973	0.0129634	0.0170277
fresh	beef	adult	teat	Rikenellaceae	0.0167598	0.0110522	0.0197997	0.017536
dry	dairy	adult	teat	Christensenellaceae	0.0167375	0.00230154	0.0163654	0.00153589
fresh	dairy	adult	oral	Ruminococcaceae	0.0167285	0.0188891	0.010053	0.00782118
dry	beef	adult	faecal	Peptostreptococcaceae	0.0167184	0.00968288	0.0119681	0.00684259
fresh	dairy	adult	teat	Carnobacteriaceae	0.0166008	0.0108953	0.0147793	0.0115771
dry	beef	adult	teat	Flavobacteriaceae	0.0165387	0.0102836	0.0119287	0.0182926
4w	dairy	adult	teat	Staphylococcaceae	0.0164457	0.0137635	0.0121996	0.00341113
fresh	dairy	calf	oral	Sphingomonadaceae	0.0161345	0.0293856	0.00423819	0.00152694
dry	dairy	adult	teat	Moraxellaceae	0.0160607	0.022694	0.00318861	0.0159508
fresh	dairy	adult	teat	Christensenellaceae	0.016056	0.00385916	0.0179898	0.00207026
4w	dairy	calf	faecal	Methanobacteriaceae	0.0160086	0.0203227	0.00954106	0.0114899
4w	dairy	calf	oral	Acidaminococcaceae	0.0158366	0.0147419	0.0146273	0.0210417
dry	dairy	adult	vaginal	Corynebacteriaceae	0.0158213	0.0170907	0.00993274	0.0281799
4w	dairy	adult	oral	Bacteroidales_S24.7_group	0.0157652	0.0120668	0.0175232	0.0180363
fresh	beef	calf	faecal	Bacillaceae	0.0157589	0.0243751	0.00320748	0.0151709
fresh	dairy	calf	oral	Cytophagaceae	0.0156538	0.0337281	0.000563797	0.000875031
4w	beef	adult	faecal	Porphyromonadaceae	0.015635	0.0216793	0.00630389	0.00261464
4w	beef	adult	vaginal	Propionibacteriaceae	0.0155988	0.0310425	0.000454282	0.00621713
fresh	dairy	adult	oral	Carnobacteriaceae	0.0155748	0.0118564	0.0111177	0.0190574
4w	dairy	calf	oral	Burkholderiaceae	0.0155104	0.0144125	0.00917835	0.0242921
4w	dairy	adult	faecal	Erysipelotrichaceae	0.0154842	0.00740174	0.0187615	0.00781454
4w	beef	adult	milk	Ruminococcaceae	0.0154593	0.0261783	0	0.0168675
4w	dairy	adult	faecal	Bacteroidales_RF16_group	0.0154393	0.00604202	0.0149069	0.00560416
fresh	dairy	calf	faecal	Cytophagaceae	0.0153985	0.0275382	0.000604106	0.0118745
4w	dairy	adult	teat	Erysipelotrichaceae	0.0153271	0.00455885	0.0133181	0.00443388
4w	beef	calf	oral	Erysipelotrichaceae	0.0153194	0.0208316	0.00663843	0.013886
fresh	dairy	adult	faecal	Neisseriaceae	0.0152804	0.0322725	0.00130502	0.000597965
fresh	dairy	calf	oral	Sphingobacteriaceae	0.0152754	0.020047	0.00355777	0.0249541
fresh	dairy	calf	faecal	Sphingobacteriaceae	0.0151276	0.0284761	0.00137307	0.00703834
4w	beef	adult	teat	Christensenellaceae	0.0149565	0.0129484	0.0156963	0.0162587
dry	beef	adult	faecal	Family_XIII	0.014946	0.0092657	0.0126932	0.0130642
4w	dairy	calf	oral	Bacteroidales_S24.7_group	0.0149424	0.0156681	0.0083091	0.0273149
fresh	beef	adult	faecal	Bacteroidales_RF16_group	0.0149375	0.0158884	0.0164787	0.0201681
4w	dairy	calf	oral	Succinivibrionaceae	0.0149064	0.0280747	0.00252817	0.00412302
fresh	beef	adult	faecal	p.2534.18B5_gut_group	0.014879	0.011968	0.0133131	0.00965642
dry	dairy	adult	teat	Peptostreptococcaceae	0.0148757	0.00250528	0.0144281	0.00361453
4w	beef	adult	vaginal	Peptostreptococcaceae	0.0148667	0.00512503	0.0174897	0.00745804
4w	beef	adult	faecal	Coriobacteriaceae	0.0148264	0.00600377	0.015516	0.00306952
dry	dairy	adult	teat	Family_XIII	0.0148176	0.0020236	0.0142993	0.000756948
4w	dairy	adult	faecal	Bacteroidales_S24.7_group	0.0147668	0.00692699	0.0156419	0.0103919
dry	dairy	adult	faecal	Methanobacteriaceae	0.0146613	0.0129652	0.00826852	0.00383622
dry	dairy	adult	oral	Christensenellaceae	0.0146348	0.0296595	0.00118213	0.0011326
fresh	dairy	adult	teat	Moraxellaceae	0.0146092	0.0100653	0.0106985	0.00672923
dry	dairy	adult	vaginal	Bacteroidales_RF16_group	0.0145376	0.00824913	0.0181276	0.0142216
dry	beef	adult	teat	Dietziaceae	0.0144934	0.00418865	0.0160644	0.00631147
4w	beef	adult	faecal	Bacteroidales_RF16_group	0.0144305	0.00213736	0.0146152	0.00145426
dry	dairy	adult	teat	Prevotellaceae	0.014427	0.00438721	0.0127671	0.00477015
4w	dairy	adult	vaginal	Christensenellaceae	0.0143457	0.00514644	0.0152063	0.00696383
dry	dairy	adult	oral	Flavobacteriaceae	0.0143259	0.0121802	0.0169167	0.0217435
fresh	dairy	adult	faecal	Aerococcaceae	0.0143179	0.0266947	0.00216839	0.00598396
dry	dairy	adult	oral	Aerococcaceae	0.0141455	0.0166245	0.00441346	0.0295988
fresh	beef	calf	oral	Sphingobacteriaceae	0.0139782	0.0161538	0.00752759	0.024052
fresh	dairy	adult	oral	Prevotellaceae	0.0139003	0.0157244	0.00532398	0.0240554
4w	dairy	adult	vaginal	Bacteroidales_RF16_group	0.0138959	0.0100338	0.0118326	0.00943659
4w	dairy	adult	milk	Bacteroidaceae	0.013887	0.0198063	0	0.0268817
dry	dairy	adult	faecal	Family_XIII	0.0138779	0.00618489	0.011614	0.00163956
fresh	dairy	adult	teat	Peptostreptococcaceae	0.0137942	0.00806105	0.0105855	0.00629552
fresh	dairy	adult	faecal	Verrucomicrobiaceae	0.0137305	0.00755869	0.0132135	0.0100142
dry	beef	adult	teat	Comamonadaceae	0.0136908	0.00318004	0.0142935	0.00235627
dry	beef	adult	faecal	Clostridiales_vadinBB60_group	0.0136828	0.0113721	0.0148256	0.0182605
fresh	beef	adult	teat	Flavobacteriaceae	0.013677	0.00894723	0.0107754	0.0103381
4w	beef	adult	teat	Streptococcaceae	0.013656	0.0136416	0.010088	0.0188994
dry	beef	adult	faecal	Porphyromonadaceae	0.0135804	0.00428083	0.0121569	0.00428439
4w	beef	adult	teat	Rikenellaceae	0.0135446	0.0125468	0.0139383	0.0247366
fresh	beef	adult	teat	Comamonadaceae	0.0134932	0.00542193	0.0102463	0.00612752
fresh	dairy	calf	faecal	Pseudomonadaceae	0.0134626	0.0140085	0.0106411	0.0243282
dry	beef	adult	vaginal	Moraxellaceae	0.0134447	0.0214449	0.00106724	0.0145021
4w	beef	adult	teat	Xanthomonadaceae	0.0134258	0.0125978	0.0098782	0.00328654
fresh	dairy	adult	teat	Erysipelotrichaceae	0.0133731	0.00763758	0.00923206	0.00479998
dry	dairy	adult	oral	Succinivibrionaceae	0.0131103	0.0286567	0	0.00118684
dry	beef	adult	vaginal	Christensenellaceae	0.0131094	0.0151963	0.00715251	0.0100472
dry	beef	adult	oral	Deinococcaceae	0.0130646	0.0267201	0.00108952	0.00267674
fresh	dairy	adult	vaginal	Peptostreptococcaceae	0.0130607	0.00680954	0.00858896	0.00913378
fresh	dairy	adult	faecal	Bacteroidales_Incertae_Sedis	0.0129759	0.00888032	0.0163557	0.0155211
4w	beef	adult	teat	Peptostreptococcaceae	0.0129622	0.00982472	0.0098782	0.00590598
4w	beef	calf	oral	Christensenellaceae	0.0129551	0.0174128	0.000979924	0.0265354
4w	beef	calf	oral	Ruminococcaceae	0.0129493	0.016864	0.00105393	0.026693
4w	dairy	calf	faecal	Bacteroidales_S24.7_group	0.0129302	0.0200063	0.00292664	0.0107033
dry	beef	adult	vaginal	Campylobacteraceae	0.0129052	0.0262368	0.000930319	0.00384118
fresh	dairy	adult	oral	Planococcaceae	0.0128715	0.0104771	0.0122513	0.0141102
dry	dairy	adult	vaginal	Methanobacteriaceae	0.0127499	0.0218583	0.00251465	0.00503795
fresh	beef	adult	faecal	uncultured_bacterium	0.0126922	0.00875499	0.0116174	0.00685667
fresh	beef	adult	oral	Leptotrichiaceae	0.0126436	0.0122282	0.0092073	0.00552617
fresh	dairy	adult	vaginal	Unclassified	0.0125932	0.0115433	0.00746555	0.0148924
fresh	beef	calf	oral	Rhodobacteraceae	0.0125593	0.0143109	0.0125282	0.0129949
dry	dairy	adult	milk	Peptostreptococcaceae	0.0125373	0.0125508	0.0070615	0.0134633
fresh	beef	adult	faecal	Porphyromonadaceae	0.0125059	0.00931912	0.0114946	0.00789656
fresh	beef	adult	teat	Nocardioidaceae	0.0124929	0.00985633	0.0143194	0.0178559
fresh	dairy	adult	faecal	Erysipelotrichaceae	0.0124376	0.00530158	0.00951374	0.00853372
fresh	beef	adult	teat	Christensenellaceae	0.012432	0.00883748	0.0144195	0.0131425
dry	beef	adult	teat	Hyphomicrobiaceae	0.0124221	0.00494328	0.0132067	0.00561442
4w	dairy	calf	oral	Fibrobacteraceae	0.0124121	0.0249695	0.000287026	0.00484697
dry	beef	adult	teat	Cellvibrionaceae	0.0124032	0.0043893	0.0117157	0.00572818
fresh	beef	calf	oral	Sphingomonadaceae	0.01239	0.014729	0.00734688	0.0148792
4w	dairy	adult	milk	Erysipelotrichaceae	0.0123833	0.0264002	0	0.00234192
fresh	dairy	adult	teat	Aerococcaceae	0.0123537	0.00565536	0.0119457	0.00107765
fresh	beef	adult	faecal	Bacteroidales_BS11_gut_group	0.0122822	0.0079086	0.014111	0.00836023
fresh	dairy	adult	teat	Sphingobacteriaceae	0.0122323	0.0103711	0.0102896	0.00767455
4w	dairy	adult	oral	Family_XIII	0.0122316	0.00779031	0.0121644	0.00761333
fresh	beef	calf	faecal	Pseudomonadaceae	0.0121867	0.0239548	0.00172675	0.00428321
4w	beef	adult	faecal	uncultured_bacterium	0.0121694	0.00340078	0.0124022	0.00335919
fresh	dairy	adult	teat	Cytophagaceae	0.0121014	0.0135681	0.00912016	0.00616248
fresh	beef	adult	faecal	Peptostreptococcaceae	0.0120488	0.00735567	0.0121289	0.0058386
dry	dairy	adult	milk	Bacteroidaceae	0.0120244	0.0140958	0.0047836	0.0130215
4w	dairy	calf	oral	Methanobacteriaceae	0.0120068	0.0128573	0.0125328	0.0150993
fresh	dairy	adult	faecal	Coriobacteriaceae	0.011991	0.00548473	0.0132135	0.00594477
dry	beef	adult	teat	Rhodobacteraceae	0.0118934	0.00363487	0.0125373	0.00517542
fresh	beef	calf	oral	Carnobacteriaceae	0.0118687	0.0132696	0.00472265	0.017128
4w	beef	adult	vaginal	Bacteroidales_RF16_group	0.0118521	0.00717645	0.00714232	0.0106704
dry	beef	adult	oral	Flavobacteriaceae	0.011851	0.00728812	0.0121253	0.00556376
dry	beef	adult	teat	Bacteroidaceae	0.011827	0.00790285	0.010546	0.00312741
dry	beef	adult	faecal	Actinomycetaceae	0.0117973	0.0189117	0.000951784	0.0137777
4w	beef	adult	faecal	Actinomycetaceae	0.0117551	0.0105011	0.0107476	0.0166996
fresh	beef	calf	oral	Microbacteriaceae	0.0117319	0.00756996	0.0113381	0.00854932
4w	dairy	calf	faecal	Acidaminococcaceae	0.0117256	0.00518403	0.0109903	0.00641905
4w	dairy	adult	milk	Christensenellaceae	0.0116873	0.0202687	0	0.0116279
fresh	dairy	calf	oral	Ruminococcaceae	0.0116772	0.0115653	0.0107766	0.0121459
dry	dairy	adult	teat	Erysipelotrichaceae	0.0116245	0.00257719	0.0106428	0.0026294
dry	dairy	adult	vaginal	Family_XIII	0.0116187	0.00443978	0.00961417	0.00109674
4w	dairy	adult	oral	Coriobacteriaceae	0.011617	0.0104968	0.00881401	0.0106982
fresh	dairy	adult	oral	Leuconostocaceae	0.011598	0.0131026	0.00532398	0.0242869
4w	dairy	calf	oral	Hyphomicrobiaceae	0.0115424	0.0257162	0	0.000167432
fresh	beef	adult	vaginal	Peptostreptococcaceae	0.0115262	0.00759698	0.0104111	0.0111114
fresh	dairy	adult	teat	Family_XIII	0.011443	0.0037642	0.0103193	0.00465768
4w	beef	adult	milk	Gemmatimonadaceae	0.0113677	0.0254189	0	0
fresh	dairy	calf	faecal	Lachnospiraceae	0.0112944	0.00866622	0.0135015	0.00934031
4w	beef	adult	teat	uncultured_bacterium	0.0112755	0.00836645	0.00874309	0.00275666
fresh	dairy	adult	milk	Bradyrhizobiaceae	0.0112456	0.00744847	0.0142821	0.0105826
4w	beef	adult	faecal	Clostridiales_vadinBB60_group	0.0112316	0.00424831	0.0118816	0.00325594
4w	beef	adult	teat	Aerococcaceae	0.011186	0.00517551	0.0128476	0.000744724
4w	dairy	calf	faecal	Clostridiaceae_1	0.0111488	0.0231105	0.00117066	0.00211353
dry	dairy	adult	milk	Rikenellaceae	0.0111313	0.0107967	0.0105241	0.0111147
dry	beef	adult	teat	Christensenellaceae	0.0110723	0.00394204	0.0115635	0.00337029
4w	beef	adult	vaginal	Family_XIII	0.011039	0.0027662	0.0116702	0.00346352
4w	beef	adult	teat	Flavobacteriaceae	0.0110365	0.00621102	0.0113432	0.00469666
fresh	dairy	adult	teat	Bacillaceae	0.0109809	0.0148119	0.00231686	0.0122641
4w	dairy	adult	milk	Moraxellaceae	0.0109799	0.0133463	0.00567376	0.0140402
fresh	dairy	adult	milk	Ruminococcaceae	0.0109403	0.014056	0.0031746	0.0207067
fresh	beef	adult	faecal	Methanobacteriaceae	0.0109295	0.010239	0.00740005	0.00734401
fresh	beef	calf	oral	Oxalobacteraceae	0.0109295	0.0118426	0.00832146	0.0152669
fresh	dairy	adult	teat	Methanobacteriaceae	0.0108617	0.00633429	0.00931647	0.0042632
fresh	beef	calf	oral	Bacillaceae	0.0108013	0.0136433	0.00640619	0.0128311
4w	dairy	adult	milk	Bacillaceae	0.0107527	0.0240437	0	0
fresh	dairy	adult	teat	Nocardiaceae	0.0107209	0.00917025	0.00990348	0.00459701
dry	dairy	adult	vaginal	Clostridiales_vadinBB60_group	0.0107168	0.00623791	0.00947966	0.00956412
dry	beef	adult	faecal	Verrucomicrobiaceae	0.0107117	0.00539792	0.00797872	0.00968028
fresh	dairy	adult	faecal	uncultured_bacterium	0.0106969	0.00670858	0.0130029	0.00951908
4w	beef	adult	teat	Carnobacteriaceae	0.0106545	0.00527044	0.0108103	0.00883732
dry	beef	adult	vaginal	Methanobacteriaceae	0.0106361	0.0185549	0.0020467	0.00390918
4w	beef	adult	milk	Geodermatophilaceae	0.0106324	0.020101	0	0.0069808
fresh	beef	adult	vaginal	Bacteroidales_BS11_gut_group	0.0106266	0.0106459	0.00553318	0.0123542
4w	beef	adult	milk	Corynebacteriaceae	0.0105955	0.0146067	0	0.0240964
4w	beef	adult	vaginal	Methanobacteriaceae	0.0105922	0.00753762	0.00795779	0.00663037
dry	beef	adult	oral	Fibrobacteraceae	0.010553	0.0220353	0.000449256	0.00238397
fresh	beef	adult	faecal	Verrucomicrobiaceae	0.0105449	0.0134719	0.00687912	0.0133381
fresh	beef	adult	vaginal	Bacteroidales_RF16_group	0.0105195	0.00409083	0.0117104	0.00249044
fresh	dairy	adult	oral	Aerococcaceae	0.0105181	0.00462357	0.00965771	0.00593022
fresh	beef	adult	milk	Aerococcaceae	0.0105066	0.0198024	0.0010536	0.00581076
fresh	dairy	adult	faecal	Family_XI	0.010461	0.0133483	0.00341558	0.0192912
4w	beef	adult	teat	Microbacteriaceae	0.010449	0.00578117	0.00962875	0.00367127
4w	beef	calf	faecal	Bacteroidales_S24.7_group	0.0104117	0.0232813	0	0
fresh	beef	calf	oral	Lachnospiraceae	0.0104008	0.0130126	0.00220828	0.0212905
dry	dairy	adult	faecal	Coriobacteriaceae	0.0103189	0.00183036	0.0102251	0.00149258
4w	dairy	adult	milk	Methylobacteriaceae	0.0102342	0.0143703	0.00058548	0.0193798
fresh	dairy	adult	oral	Pseudomonadaceae	0.0102177	0.00857429	0.00701121	0.01391
fresh	beef	adult	vaginal	uncultured_bacterium	0.0101937	0.00843024	0.0070935	0.0130575
dry	dairy	adult	teat	Bacteroidales_RF16_group	0.0101935	0.00335331	0.0091477	0.00483448
dry	beef	adult	teat	Prevotellaceae	0.0101855	0.00972808	0.00718563	0.00249321
dry	dairy	adult	faecal	Erysipelotrichaceae	0.0101845	0.00356056	0.00952982	0.000880163
fresh	beef	adult	vaginal	Family_XIII	0.0101497	0.00518124	0.011673	0.00874093
fresh	beef	adult	vaginal	p.2534.18B5_gut_group	0.010125	0.0107681	0.00525897	0.00584261
fresh	beef	calf	faecal	Christensenellaceae	0.0100948	0.0114058	0.00841548	0.0120655
fresh	dairy	calf	oral	Micrococcaceae	0.0100742	0.00701211	0.00957222	0.00558607
dry	beef	adult	teat	Peptostreptococcaceae	0.0100481	0.00132266	0.00974892	0.000839821
4w	beef	adult	vaginal	Enterobacteriaceae	0.0100132	0.021337	0.000454282	0.000644447
4w	beef	adult	faecal	Verrucomicrobiaceae	0.00998335	0.00452938	0.00942766	0.00809125
4w	beef	calf	faecal	Erysipelotrichaceae	0.00998215	0.00375648	0.0093445	0.00227705
4w	dairy	adult	vaginal	Family_XIII	0.00992872	0.00215052	0.00989247	0.00215388
fresh	dairy	adult	teat	Bacteroidales_S24.7_group	0.0098968	0.0156244	0.00344123	0.00139945
dry	dairy	adult	oral	Mitochondria	0.00988417	0.02084	0	0.00229945
4w	beef	adult	teat	Family_XIII	0.00986744	0.00912091	0.00828763	0.0113513
4w	dairy	adult	teat	Succinivibrionaceae	0.00983622	0.00869308	0.00743028	0.0149324
fresh	beef	calf	faecal	Staphylococcaceae	0.00982586	0.00969423	0.00852358	0.0158938
4w	dairy	adult	teat	Bacteroidales_RF16_group	0.00981723	0.00518308	0.00881341	0.00539829
dry	dairy	adult	teat	Pseudomonadaceae	0.00975855	0.00963699	0.00898896	0.012764
dry	dairy	adult	faecal	Neisseriaceae	0.00974419	0.0103306	0.00753744	0.0041407
4w	beef	adult	oral	Bacteroidales_BS11_gut_group	0.0096878	0.0104599	0.00708131	0.0193015
fresh	beef	calf	oral	Neisseriaceae	0.00959564	0.0150363	0.00187021	0.00932033
4w	dairy	calf	faecal	Rikenellaceae	0.00958485	0.0105222	0.00467918	0.014999
fresh	dairy	adult	oral	Enterobacteriaceae	0.00956936	0.00595203	0.0103348	0.00515604
dry	dairy	adult	faecal	Porphyromonadaceae	0.00953789	0.00542149	0.00795579	0.00673043
4w	dairy	adult	oral	Veillonellaceae	0.00950693	0.0140149	0.00550177	0.0046378
fresh	dairy	adult	faecal	Bacteroidales_BS11_gut_group	0.00949725	0.00952947	0.0063425	0.00547545
4w	dairy	adult	faecal	Aerococcaceae	0.00945906	0.0196591	0.000800737	0.00100811
4w	beef	calf	oral	Peptostreptococcaceae	0.00943174	0.0206709	0.000275699	0.000475802
dry	beef	adult	faecal	Unclassified	0.00941342	0.00370204	0.00968744	0.0031361
fresh	dairy	adult	faecal	Peptococcaceae	0.00941313	0.00668935	0.00739958	0.00711949
4w	beef	adult	faecal	Erysipelotrichaceae	0.00940954	0.00198559	0.00985815	0.00175328
fresh	dairy	calf	oral	Pseudomonadaceae	0.00940572	0.0134818	0.00500867	0.00599851
4w	dairy	calf	faecal	Porphyromonadaceae	0.00940462	0.0122231	0.0033926	0.00761802
dry	beef	adult	vaginal	Verrucomicrobiaceae	0.00937593	0.0161275	0.000211926	0.0090819
dry	beef	adult	faecal	Methanobacteriaceae	0.0093476	0.00792729	0.00798722	0.00383576
dry	beef	adult	teat	Unclassified	0.00934731	0.00301873	0.00982899	0.00515577
fresh	beef	adult	teat	Sphingobacteriaceae	0.0093056	0.00554071	0.0083282	0.0100282
4w	dairy	adult	faecal	Clostridiales_vadinBB60_group	0.00929335	0.00413563	0.0093486	0.00419407
4w	beef	adult	faecal	p.2534.18B5_gut_group	0.00926605	0.00257167	0.00858896	0.00188514
fresh	beef	adult	milk	Planococcaceae	0.00925483	0.0195746	0.000314095	0.0017121
fresh	dairy	adult	oral	Enterococcaceae	0.00920529	0.00662624	0.0090319	0.00147931
fresh	dairy	adult	milk	Lachnospiraceae	0.00914566	0.0155256	0.00310024	0.00607903
fresh	beef	calf	oral	Aerococcaceae	0.00909069	0.0143901	0.00242692	0.00506289
dry	dairy	adult	oral	Fibrobacteraceae	0.00907655	0.0198632	0	0.000778845
fresh	dairy	adult	oral	Comamonadaceae	0.00905017	0.00366323	0.00924622	0.00304918
dry	dairy	adult	vaginal	Peptostreptococcaceae	0.00899351	0.00752122	0.00683093	0.00206853
4w	dairy	adult	vaginal	Aerococcaceae	0.00899069	0.0182884	0.00153334	0.00174731
4w	beef	adult	vaginal	Carnobacteriaceae	0.00898495	0.0074741	0.00845469	0.00425423
4w	dairy	adult	vaginal	Methanobacteriaceae	0.00895615	0.00715573	0.00607437	0.00360695
4w	dairy	calf	faecal	Veillonellaceae	0.00891772	0.00479898	0.00992649	0.0076637
fresh	beef	calf	faecal	Prevotellaceae	0.00891014	0.0175563	0.00199242	0.00215677
4w	dairy	adult	teat	Bacillaceae	0.00887208	0.0150962	0.00169817	0.00628905
fresh	dairy	calf	oral	Flavobacteriaceae	0.00880817	0.0129679	0.00149654	0.0119366
dry	beef	adult	faecal	p.2534.18B5_gut_group	0.00880633	0.00470397	0.00895542	0.00497895
4w	dairy	adult	milk	Clostridiaceae_1	0.00879433	0.0196647	0	0
4w	beef	adult	teat	Pasteurellaceae	0.00876962	0.0143221	0.0022997	0.00565558
fresh	beef	adult	oral	Methanobacteriaceae	0.00876146	0.0186346	0.000569975	0.00054327
dry	beef	adult	vaginal	Peptococcaceae	0.00873891	0.0135482	0.00119038	0.00787496
4w	beef	adult	faecal	Unclassified	0.00867348	0.00217731	0.00967873	0.00156323
4w	dairy	adult	vaginal	Succinivibrionaceae	0.00864046	0.00738768	0.0108871	0.00843053
4w	dairy	adult	oral	Erysipelotrichaceae	0.00863546	0.00961426	0.00393843	0.00566764
fresh	beef	adult	faecal	Bacteroidales_Incertae_Sedis	0.00862173	0.00553472	0.0107527	0.00590061
4w	dairy	adult	oral	Mitochondria	0.00861273	0.0192587	0	0
fresh	beef	adult	faecal	Clostridiales_vadinBB60_group	0.0085874	0.00866855	0.00974131	0.0131757
dry	beef	adult	teat	Oceanospirillaceae	0.00858515	0.00392627	0.007638	0.00601185
fresh	beef	calf	oral	uncultured_bacterium	0.0085655	0.013291	0.00266741	0.00322464
4w	beef	adult	milk	Propionibacteriaceae	0.00855085	0.00951745	0.00584795	0.00240094
dry	beef	adult	oral	Planococcaceae	0.00849529	0.00921564	0.0028468	0.0161688
4w	dairy	calf	faecal	Bifidobacteriaceae	0.00844016	0.012451	0.00315292	0.00296379
4w	beef	calf	oral	Methanobacteriaceae	0.00840169	0.0126289	0.00016056	0.0133327
fresh	dairy	adult	vaginal	Verrucomicrobiaceae	0.00837177	0.00510236	0.0106819	0.00684364
dry	dairy	adult	oral	Rikenellaceae	0.00836395	0.0163286	0	0.00445054
4w	dairy	adult	vaginal	Clostridiales_vadinBB60_group	0.00835173	0.00649071	0.00733425	0.0120686
fresh	beef	adult	teat	Succinivibrionaceae	0.008332	0.014899	0.000305316	0.00626459
dry	dairy	adult	oral	Acidaminococcaceae	0.00824963	0.0173688	0	0.00196566
4w	beef	adult	milk	Streptococcaceae	0.00819277	0.0183196	0	0
4w	dairy	adult	faecal	Methanobacteriaceae	0.00817739	0.00765892	0.00486156	0.00505557
dry	dairy	adult	vaginal	Erysipelotrichaceae	0.00817222	0.00393648	0.00697034	0.00139522
fresh	beef	adult	teat	Bacteroidaceae	0.00815897	0.00451396	0.00925428	0.00642633
4w	beef	adult	milk	Moraxellaceae	0.00811535	0.0126649	0	0.0116959
fresh	dairy	adult	oral	Burkholderiaceae	0.00803869	0.00396889	0.010624	0.00611446
4w	dairy	adult	oral	uncultured_rumen_bacterium	0.00796742	0.00807216	0.00508087	0.0117175
fresh	dairy	calf	faecal	Comamonadaceae	0.00795987	0.00982777	0.00115165	0.0165199
4w	beef	calf	oral	Prevotellaceae	0.00795825	0.0137568	0.0023472	0.00343849
dry	dairy	adult	vaginal	Bacteroidales_S24.7_group	0.00795195	0.00509454	0.00762684	0.00705632
4w	beef	adult	oral	Acidaminococcaceae	0.00793836	0.00824075	0.00841834	0.011554
4w	beef	adult	oral	uncultured_rumen_bacterium	0.00793553	0.0105296	0.00217886	0.0137233
fresh	dairy	calf	oral	Pseudonocardiaceae	0.00790345	0.0122806	0.00313426	0.00281789
4w	dairy	calf	faecal	Fusobacteriaceae	0.0078658	0.0175885	0	0
fresh	dairy	adult	oral	Lachnospiraceae	0.00780937	0.0137605	0.000341262	0.00625566
4w	dairy	calf	faecal	Corynebacteriaceae	0.00777462	0.00631421	0.00596846	0.00614169
fresh	dairy	calf	faecal	Peptostreptococcaceae	0.00777423	0.00638864	0.00560519	0.00956693
dry	dairy	adult	milk	Erysipelotrichaceae	0.00776315	0.00956014	0.00343643	0.00524398
dry	beef	adult	faecal	Bacteroidales_Incertae_Sedis	0.00776009	0.00636085	0.00716001	0.00516903
fresh	dairy	adult	oral	Sphingomonadaceae	0.00775264	0.00502024	0.00637354	0.00117927
dry	dairy	adult	teat	Clostridiales_vadinBB60_group	0.00773896	0.00582083	0.00582577	0.00897508
fresh	dairy	adult	vaginal	Bacteroidales_Incertae_Sedis	0.00771998	0.00603739	0.00643277	0.00158646
4w	dairy	adult	faecal	Peptostreptococcaceae	0.00771735	0.0053107	0.0063054	0.000735229
dry	dairy	adult	milk	Carnobacteriaceae	0.00770986	0.00630477	0.00751708	0.00751167
dry	dairy	adult	faecal	Peptostreptococcaceae	0.00769114	0.00427286	0.00789029	0.0035181
fresh	dairy	adult	teat	Comamonadaceae	0.00768986	0.00459713	0.00732538	0.00270348
fresh	dairy	adult	vaginal	Peptococcaceae	0.00767574	0.00886512	0.00386556	0.00354749
fresh	beef	calf	faecal	Nocardioidaceae	0.0076482	0.0120043	0.00157299	0.00367505
fresh	dairy	adult	teat	Methylobacteriaceae	0.00763608	0.00834091	0.00503567	0.00432837
4w	beef	adult	faecal	Family_XI	0.0076311	0.00897226	0.00525668	0.00126413
4w	dairy	adult	vaginal	Erysipelotrichaceae	0.00760842	0.00325672	0.00799104	0.00497726
4w	dairy	calf	oral	Rhizobiaceae	0.00759691	0.0167476	0	0.00043054
dry	dairy	adult	teat	Methanobacteriaceae	0.00755484	0.00229111	0.00820566	0.00150126
fresh	beef	calf	faecal	Bacteroidaceae	0.00750451	0.0136302	0.00264786	0.00312674
fresh	dairy	adult	vaginal	Erysipelotrichaceae	0.00750293	0.00268882	0.00628834	0.0037053
fresh	dairy	adult	teat	Pseudomonadaceae	0.00749507	0.0027306	0.00758581	0.00322749
4w	dairy	adult	teat	Planococcaceae	0.00748722	0.00400747	0.00720512	0.00688069
4w	dairy	calf	faecal	Pasteurellaceae	0.00747054	0.0129233	0.000675625	0.00621845
4w	beef	calf	oral	Planococcaceae	0.00746477	0.0146494	0.000590784	0.00316738
dry	dairy	adult	vaginal	Microbacteriaceae	0.00743833	0.0166326	0	0
dry	beef	adult	faecal	Bacteroidales_S24.7_group	0.00742743	0.0024788	0.00831039	0.0037184
4w	beef	adult	teat	Pseudomonadaceae	0.00737443	0.0092961	0.00251433	0.00535079
fresh	dairy	adult	faecal	Bacteroidales_S24.7_group	0.00736045	0.00396104	0.00687104	0.00490094
4w	beef	adult	faecal	Bacteroidales_Incertae_Sedis	0.00734396	0.00264595	0.00836707	0.00281828
4w	beef	calf	oral	Leptotrichiaceae	0.00733518	0.0079972	0.00349255	0.0113116
fresh	beef	adult	faecal	Erysipelotrichaceae	0.007328	0.00484381	0.00699671	0.00441756
dry	dairy	adult	vaginal	Sphingomonadaceae	0.00729918	0.0163215	0	0
fresh	beef	calf	faecal	Carnobacteriaceae	0.00729145	0.00688737	0.0073917	0.00900892
fresh	beef	calf	oral	Pseudomonadaceae	0.00729119	0.00908464	0.00301725	0.00719139
4w	beef	adult	teat	Nocardiaceae	0.00727628	0.00635867	0.00542728	0.00524392
fresh	beef	adult	teat	Intrasporangiaceae	0.0072174	0.0045943	0.00965683	0.0050598
fresh	beef	adult	milk	Corynebacteriaceae	0.00721242	0.0135947	0.0021072	0.00251276
fresh	beef	adult	faecal	Desulfovibrionaceae	0.00717726	0.00417075	0.00899577	0.00227112
4w	beef	calf	oral	Carnobacteriaceae	0.00716026	0.00487456	0.0058298	0.00151529
dry	beef	adult	vaginal	Bacteroidales_RF16_group	0.00715363	0.00744297	0.00452992	0.0121488
fresh	beef	adult	faecal	Coriobacteriaceae	0.00714741	0.00930246	0.00517403	0.00794152
fresh	beef	calf	oral	Succinivibrionaceae	0.00713753	0.0151536	8.45e-05	0.00137834
fresh	beef	calf	faecal	Comamonadaceae	0.00712319	0.0105838	0.0015992	0.00854253
dry	beef	adult	oral	Acidaminococcaceae	0.00706972	0.0094108	0.0029385	0.00505099
dry	beef	adult	vaginal	Actinomycetaceae	0.00704674	0.00811959	0.00455628	0.00674523
dry	beef	adult	oral	Methanobacteriaceae	0.00703328	0.00759047	0.00298828	0.0109434
dry	beef	adult	teat	Xanthomonadaceae	0.0069957	0.00306682	0.00779015	0.00476611
fresh	dairy	calf	faecal	Oxalobacteraceae	0.00698214	0.00993762	0.00257535	0.00561586
4w	dairy	calf	oral	Actinomycetaceae	0.00697681	0.0127599	0.00252342	0.00267733
fresh	beef	adult	teat	Oxalobacteraceae	0.00696184	0.00566405	0.00403016	0.00868651
fresh	beef	calf	oral	Cytophagaceae	0.00695542	0.00684003	0.00764675	0.0114039
fresh	dairy	adult	faecal	Unclassified	0.00695172	0.00338168	0.00601914	0.00298895
fresh	dairy	calf	faecal	Pseudonocardiaceae	0.00692525	0.0100619	0.00221211	0.00609686
fresh	beef	calf	oral	uncultured	0.00689697	0.0086111	0.00494134	0.0085523
fresh	beef	adult	teat	Xanthomonadaceae	0.00687877	0.00214828	0.00564834	0.00252863
fresh	beef	calf	faecal	Microbacteriaceae	0.00684577	0.00709663	0.00487731	0.0100276
fresh	dairy	adult	teat	Clostridiaceae_1	0.00679473	0.00656994	0.0032593	0.00311888
4w	beef	adult	vaginal	Clostridiales_vadinBB60_group	0.00678748	0.00428954	0.00518801	0.00616709
fresh	dairy	adult	oral	Alcaligenaceae	0.00676385	0.00578994	0.0071404	0.00386023
fresh	beef	calf	faecal	Enterococcaceae	0.00674848	0.00772798	0.00518656	0.00534078
4w	dairy	adult	teat	Clostridiaceae_1	0.00673979	0.00181681	0.00662987	0.00322772
dry	dairy	adult	milk	Aerococcaceae	0.0067343	0.00671711	0.0027921	0.00971181
fresh	dairy	adult	oral	Dermabacteraceae	0.0067061	0.00694467	0.00480681	0.00361673
fresh	dairy	calf	faecal	Nocardiaceae	0.00669279	0.0114363	0.00157645	0.0034314
4w	dairy	adult	faecal	Coriobacteriaceae	0.00665887	0.00307696	0.00601883	0.00455091
fresh	beef	calf	oral	Chitinophagaceae	0.00665659	0.00605142	0.00862134	0.00930946
fresh	beef	adult	milk	Bradyrhizobiaceae	0.0066517	0.00246256	0.00691313	0.0020753
4w	beef	calf	faecal	Rikenellaceae	0.00664253	0.0124399	0.000908091	0.00279949
fresh	dairy	adult	faecal	Acidaminococcaceae	0.00662991	0.00300701	0.00546175	0.00407401
4w	beef	adult	milk	Mitochondria	0.00662768	0.0148199	0	0
fresh	dairy	calf	oral	Erysipelotrichaceae	0.00661541	0.00707367	0.00443075	0.00410683
fresh	dairy	adult	faecal	Desulfovibrionaceae	0.00660226	0.00325985	0.00528541	0.00490698
fresh	beef	calf	faecal	Intrasporangiaceae	0.0065728	0.00918202	0.000665381	0.00896988
fresh	dairy	adult	oral	Flavobacteriaceae	0.00656888	0.00368957	0.00541909	0.000829622
4w	beef	calf	oral	Unclassified	0.00655673	0.00887228	0.00304081	0.00199967
fresh	dairy	adult	faecal	Porphyromonadaceae	0.0065478	0.00194694	0.00719033	0.00294464
fresh	beef	calf	oral	Caulobacteraceae	0.00654256	0.00798661	0.00322363	0.0103583
fresh	dairy	calf	oral	Enterococcaceae	0.00653476	0.00906189	0.00330369	0.000339884
fresh	beef	adult	oral	Deinococcaceae	0.00649944	0.00671926	0.00561954	0.0125011
4w	dairy	adult	milk	Corynebacteriaceae	0.00649343	0.0123568	0	0.00409836
fresh	beef	adult	vaginal	Verrucomicrobiaceae	0.00646676	0.00906292	0.00317915	0.0028304
dry	dairy	adult	oral	Burkholderiaceae	0.00646621	0.00425592	0.00664438	0.00501987
4w	beef	calf	oral	Rikenellaceae	0.00643799	0.0126853	0.00020101	0.00279238
fresh	dairy	adult	teat	Bacteroidales_RF16_group	0.00641151	0.00368864	0.00530521	0.00301464
dry	beef	adult	oral	Carnobacteriaceae	0.00641035	0.00258362	0.00705047	0.00396801
fresh	beef	adult	faecal	Bacteroidales_S24.7_group	0.00639613	0.00611409	0.00781985	0.0113528
4w	beef	adult	vaginal	uncultured_bacterium	0.00636347	0.00244644	0.00537567	0.00231679
4w	beef	adult	teat	Erysipelotrichaceae	0.00635327	0.00366589	0.00597924	0.00209488
dry	dairy	adult	teat	Clostridiaceae_1	0.00635227	0.00191423	0.00590364	0.00105319
4w	beef	adult	vaginal	Actinomycetaceae	0.0063411	0.012064	0.00119084	0.000471051
dry	dairy	adult	faecal	Corynebacteriaceae	0.00627858	0.00632656	0.00574115	0.0124951
fresh	dairy	calf	oral	Comamonadaceae	0.00626228	0.00966196	0.00158125	0.00412525
dry	beef	adult	oral	Porphyromonadaceae	0.00626183	0.00439713	0.00699975	0.00391021
fresh	beef	adult	vaginal	Bacteroidales_Incertae_Sedis	0.00626136	0.00494237	0.00393147	0.00661788
fresh	dairy	adult	teat	Streptococcaceae	0.00624611	0.0111155	0.00141802	0.00133793
fresh	dairy	calf	faecal	Erysipelotrichaceae	0.00623552	0.00725817	0.00236469	0.00790586
fresh	dairy	adult	faecal	p.2534.18B5_gut_group	0.00622811	0.00649819	0.00436859	0.0060163
dry	beef	adult	faecal	Desulfovibrionaceae	0.00622481	0.00264145	0.00774406	0.00411999
fresh	beef	adult	vaginal	Erysipelotrichaceae	0.00618483	0.0036431	0.00512387	0.00253482
dry	beef	adult	faecal	Erysipelotrichaceae	0.00618385	0.00320106	0.00692108	0.0037328
fresh	dairy	adult	teat	Micrococcaceae	0.00615858	0.00318935	0.00498172	0.00079112
fresh	beef	adult	teat	Prevotellaceae	0.00614432	0.0046144	0.00451953	0.00566095
4w	beef	adult	teat	Oxalobacteraceae	0.00612269	0.00635714	0.00193161	0.00986071
dry	dairy	adult	oral	Bacillaceae	0.00606492	0.00980993	0.001549	0.00230754
fresh	beef	adult	faecal	Actinomycetaceae	0.0060603	0.00774834	0.00449418	0.00696323
dry	dairy	adult	milk	Clostridiaceae_1	0.00604158	0.00719178	0.00259847	0.0071311
fresh	beef	adult	teat	uncultured_bacterium	0.00604016	0.0027952	0.00770114	0.00487924
4w	beef	adult	milk	Rhodobacteraceae	0.00603908	0.0135038	0	0
4w	beef	calf	faecal	Unknown_Family	0.0059966	0.013281	6.89e-05	2.44e-05
dry	beef	adult	teat	uncultured_bacterium	0.0059696	0.00169971	0.00538356	0.00159848
dry	beef	adult	teat	Bacteroidales_RF16_group	0.00596157	0.00631372	0.00298217	0.00466671
4w	dairy	calf	oral	Flavobacteriaceae	0.00595229	0.00930758	0.00258313	0.00468071
fresh	dairy	adult	milk	Staphylococcaceae	0.00594556	0.00542878	0.00973877	0.00992064
dry	beef	adult	oral	Rhodobacteraceae	0.00593834	0.00862571	0.000843496	0.00728864
fresh	beef	calf	oral	Cellvibrionaceae	0.00593036	0.00588382	0.00319216	0.00672715
4w	dairy	adult	teat	Coriobacteriaceae	0.00592356	0.00452543	0.004527	0.00351416
fresh	beef	calf	faecal	Aerococcaceae	0.00591391	0.00577602	0.00599818	0.00892131
fresh	dairy	calf	oral	Cellvibrionaceae	0.0059095	0.0129804	0	0.000420142
fresh	beef	adult	teat	Enterococcaceae	0.00590781	0.00561664	0.00712786	0.00854389
4w	beef	adult	vaginal	Porphyromonadaceae	0.00588483	0.00408654	0.00438364	0.00374154
4w	beef	adult	milk	Bradyrhizobiaceae	0.0058664	0.01044	0	0.0052356
4w	dairy	adult	vaginal	Peptostreptococcaceae	0.00585272	0.00279263	0.00495385	0.00437319
4w	beef	adult	teat	uncultured	0.00585099	0.0073679	0.00453118	0.0048189
4w	beef	adult	vaginal	Bacteroidales_Incertae_Sedis	0.00584838	0.00418648	0.00448585	0.00520585
4w	beef	adult	milk	Peptostreptococcaceae	0.00584795	0.0130764	0	0
4w	beef	adult	faecal	Desulfovibrionaceae	0.00584788	0.000978109	0.00626359	0.00102147
fresh	beef	adult	teat	Peptostreptococcaceae	0.00583082	0.00225548	0.00591867	0.00212185
dry	beef	adult	oral	Leptotrichiaceae	0.00581391	0.00664508	0.00261719	0.00809716
fresh	dairy	adult	teat	Rhizobiaceae	0.00581092	0.00565577	0.00456559	0.00121251
4w	beef	adult	oral	Family_XIII	0.00577992	0.00513476	0.00787363	0.00881164
fresh	beef	adult	faecal	Unclassified	0.00576635	0.00637772	0.00526757	0.00834902
fresh	beef	adult	teat	Nocardiaceae	0.00576363	0.00312315	0.00412176	0.00526799
fresh	dairy	adult	teat	Succinivibrionaceae	0.00574792	0.00737577	0.0030574	0.00140148
4w	dairy	adult	milk	Succinivibrionaceae	0.00571951	0.00934366	0	0.0070922
fresh	beef	adult	vaginal	Porphyromonadaceae	0.0056931	0.00429929	0.00445281	0.00481742
fresh	beef	adult	vaginal	Clostridiales_vadinBB60_group	0.00568666	0.00331522	0.00725622	0.00427167
fresh	dairy	adult	milk	Methylobacteriaceae	0.00567353	0.00425814	0.00595784	0.00557102
fresh	dairy	calf	oral	Peptostreptococcaceae	0.00567336	0.00434597	0.00308226	0.00672267
dry	dairy	adult	milk	Bifidobacteriaceae	0.00565033	0.00579887	0.00387244	0.00197529
4w	beef	calf	faecal	Porphyromonadaceae	0.0056215	0.00262931	0.00506619	0.00413901
fresh	dairy	calf	faecal	Rhizobiaceae	0.00561058	0.00875872	0.00104249	0.00442675
4w	beef	calf	faecal	Streptococcaceae	0.00558446	0.00246557	0.00568752	0.00169225
4w	beef	calf	oral	Xanthomonadaceae	0.00558274	0.00715006	0.00105473	0.00758376
fresh	dairy	calf	faecal	Enterococcaceae	0.00556071	0.00645754	0.00228635	0.00746096
4w	beef	adult	teat	Prevotellaceae	0.00555689	0.00458965	0.00778536	0.00764734
dry	beef	adult	faecal	Bacteroidales_BS11_gut_group	0.00555554	0.00483906	0.00465079	0.00580192
fresh	dairy	adult	vaginal	Desulfovibrionaceae	0.00552275	0.00387497	0.00474678	0.00215645
4w	beef	adult	teat	Sphingomonadaceae	0.00552048	0.0041038	0.00351597	0.00632476
4w	beef	adult	teat	Acidimicrobiaceae	0.00551997	0.0084277	0.00257566	0.003054
fresh	beef	adult	teat	Bacteroidales_RF16_group	0.00549638	0.00336987	0.00570322	0.00491242
4w	dairy	adult	faecal	Porphyromonadaceae	0.00548547	0.00186875	0.00531375	0.00150998
fresh	beef	adult	faecal	Peptococcaceae	0.00546184	0.00723819	0.00230905	0.00378644
dry	dairy	adult	vaginal	Porphyromonadaceae	0.00544936	0.00290909	0.00427767	0.00383729
4w	dairy	adult	teat	Micrococcaceae	0.00544144	0.00367077	0.00589555	0.00363562
4w	dairy	calf	oral	Aerococcaceae	0.00542932	0.00877275	0.00218126	0.00111695
4w	dairy	adult	milk	Dermacoccaceae	0.00542636	0.0121337	0	0
4w	beef	adult	teat	X480.2	0.00541043	0.00584102	0.00406776	0.00514694
fresh	beef	adult	oral	Micrococcaceae	0.00540971	0.00385021	0.00394598	0.00632271
4w	dairy	adult	vaginal	Porphyromonadaceae	0.00540217	0.00408446	0.00504077	0.00189663
dry	beef	adult	vaginal	Erysipelotrichaceae	0.00539446	0.00494384	0.00535113	0.00753419
4w	beef	calf	oral	Bacillaceae	0.00538537	0.0112837	0.000429132	0.000328654
fresh	dairy	adult	oral	Brevibacteriaceae	0.00537375	0.00418033	0.00443941	0.0061684
dry	beef	adult	teat	Demequinaceae	0.00536448	0.000996958	0.00538352	0.000922448
4w	dairy	calf	oral	Microbacteriaceae	0.00536215	0.00760521	0.00145417	0.00546626
dry	beef	adult	faecal	Coriobacteriaceae	0.00534646	0.00494402	0.00512003	0.00855805
fresh	beef	calf	faecal	Bacteroidales_RF16_group	0.00533217	0.0100294	0.00154195	0.0019138
dry	dairy	adult	vaginal	Aerococcaceae	0.00533176	0.00446419	0.00710975	0.00568995
4w	beef	adult	milk	Chitinophagaceae	0.0053286	0.0119151	0	0
4w	beef	adult	teat	Methanobacteriaceae	0.00532326	0.00531989	0.00284626	0.00538877
dry	dairy	adult	oral	Micrococcaceae	0.0053217	0.00762386	0.00256669	0.00468605
dry	dairy	adult	faecal	Bacteroidales_Incertae_Sedis	0.00531456	0.00540143	0.00269732	0.0092967
dry	beef	adult	teat	Spongiibacteraceae	0.00529	0.00145602	0.0057022	0.00157365
fresh	dairy	adult	oral	Rhizobiaceae	0.00522655	0.00494089	0.00309228	0.00106657
fresh	beef	calf	oral	Rikenellaceae	0.00522582	0.00681922	0.000677875	0.0103993
4w	dairy	calf	oral	Rikenellaceae	0.00521651	0.00909666	0.00117712	0.00331889
dry	beef	adult	teat	Sphingomonadaceae	0.00521167	0.00281514	0.00465986	0.00150032
fresh	beef	calf	faecal	Xanthomonadaceae	0.00520905	0.00723276	0.00374895	0.00325401
4w	beef	calf	oral	Family_XIII	0.00519441	0.00861693	0.000276389	0.00529941
4w	dairy	adult	faecal	Acidaminococcaceae	0.0051796	0.00158771	0.00482766	0.00161835
fresh	dairy	adult	oral	Sphingobacteriaceae	0.00515692	0.0033848	0.00391469	0.0053275
fresh	beef	adult	faecal	Family_XI	0.00511759	0.00464676	0.00447379	0.00512893
fresh	dairy	calf	oral	Dermabacteraceae	0.00511531	0.00479429	0.00388631	0.00832277
dry	beef	adult	oral	Aerococcaceae	0.00510928	0.00452147	0.00428246	0.00548011
fresh	beef	adult	milk	Bacillaceae	0.00509265	0.0113875	0	0
fresh	beef	adult	oral	Burkholderiaceae	0.0050872	0.00634217	0.00336355	0.00284598
fresh	beef	adult	oral	Microbacteriaceae	0.00507493	0.000967604	0.00517362	0.000168104
fresh	beef	calf	faecal	Erysipelotrichaceae	0.00503834	0.00476105	0.0036703	0.00858091
dry	beef	adult	teat	Erysipelotrichaceae	0.00502985	0.000706238	0.0050584	0.000212971
dry	dairy	adult	oral	Brevibacteriaceae	0.0050265	0.00828891	0.00150638	0.00235991
fresh	dairy	adult	teat	Pseudonocardiaceae	0.00499705	0.00297638	0.00633731	0.0046922
fresh	beef	adult	vaginal	Deinococcaceae	0.00498725	0.00775183	0.00168282	0.00278085
fresh	dairy	adult	oral	Pseudonocardiaceae	0.00496864	0.00295426	0.00488782	0.0033827
4w	dairy	calf	oral	Unclassified	0.00496518	0.00520883	0.0042815	0.00858001
4w	dairy	calf	faecal	Peptococcaceae	0.00495206	0.00288185	0.00552543	0.00112925
4w	dairy	adult	milk	Bifidobacteriaceae	0.00494884	0.00996003	0	0.00204918
fresh	beef	adult	vaginal	Methanobacteriaceae	0.00494104	0.00505185	0.00315488	0.0040326
fresh	dairy	adult	teat	Unclassified	0.0049246	0.00286131	0.00517552	0.00299103
dry	beef	adult	oral	Bacteroidales_BS11_gut_group	0.00492396	0.00768425	0.000781251	0.00326904
fresh	dairy	adult	faecal	Bacteroidales_RF16_group	0.00489835	0.00461909	0.00345069	0.00309257
dry	beef	adult	oral	uncultured_rumen_bacterium	0.00489368	0.00715715	0.00186787	0.00348321
dry	beef	adult	oral	Phyllobacteriaceae	0.00487468	0.00567403	0.00159453	0.00741235
fresh	beef	calf	oral	Acidimicrobiaceae	0.00487312	0.00828558	0.00150862	0.00330884
dry	dairy	adult	oral	Methanobacteriaceae	0.00486557	0.00884144	0.00146747	0.00134246
dry	beef	adult	vaginal	Family_XIII	0.00485275	0.00425152	0.00365573	0.00264054
4w	beef	adult	teat	Bacteroidaceae	0.00484308	0.00446647	0.00579484	0.00754724
4w	dairy	adult	oral	Bacteroidales_BS11_gut_group	0.0048368	0.00534497	0.00348226	0.001427
fresh	dairy	adult	oral	Acetobacteraceae	0.0048187	0.00414659	0.00345968	0.00509631
fresh	beef	adult	teat	Clostridiaceae_1	0.00481765	0.00266835	0.00553682	0.00405491
4w	beef	adult	teat	Gaiellaceae	0.00481544	0.00614539	0.00300494	0.00276705
4w	beef	adult	faecal	uncultured_rumen_bacterium	0.00481407	0.00306795	0.00484585	0.00342983
fresh	dairy	calf	faecal	Micrococcaceae	0.00480868	0.00338289	0.00486834	0.00303703
fresh	dairy	adult	teat	Dermabacteraceae	0.00480367	0.00371905	0.00323046	0.0010773
fresh	beef	adult	teat	Cellvibrionaceae	0.00480147	0.00815769	0.0010183	0.00163427
dry	beef	adult	oral	Microbacteriaceae	0.00478207	0.00572796	0.00130039	0.00892276
fresh	dairy	calf	oral	Enterobacteriaceae	0.00477947	0.00710778	0.00215758	0.000651608
dry	dairy	adult	milk	Christensenellaceae	0.00477166	0.00542715	0.00250569	0.00168156
dry	beef	adult	teat	Alcaligenaceae	0.00476587	0.00247684	0.00459497	0.00331485
fresh	beef	adult	oral	Planococcaceae	0.00475322	0.00677002	0.00276219	0.00223972
fresh	beef	calf	faecal	Family_XIII	0.00473258	0.00502989	0.00485004	0.0057667
4w	dairy	adult	teat	Porphyromonadaceae	0.00472957	0.00254449	0.00392422	0.00481298
dry	dairy	adult	teat	Porphyromonadaceae	0.00472387	0.00298772	0.00338199	0.00196963
fresh	beef	adult	vaginal	Micrococcaceae	0.00469991	0.00452017	0.00475659	0.00364316
dry	dairy	adult	vaginal	Acidaminococcaceae	0.00468195	0.00088738	0.0046509	0.000751134
4w	dairy	adult	teat	Verrucomicrobiaceae	0.00467847	0.00869614	0.000768984	0.000471002
fresh	dairy	calf	oral	Methanobacteriaceae	0.00466667	0.00696314	0.00143865	0.00211952
4w	beef	adult	oral	Fibrobacteraceae	0.0046602	0.00484379	0.00449192	0.0077662
4w	beef	calf	faecal	Veillonellaceae	0.0046581	0.00372797	0.00451192	0.0024122
dry	dairy	adult	teat	Planococcaceae	0.00464143	0.00841306	0.00086033	0.000600024
4w	beef	adult	faecal	Acidaminococcaceae	0.00463558	0.00178893	0.004675	0.00119684
dry	dairy	adult	oral	Enterococcaceae	0.0046234	0.00680743	0.00199739	0.00484866
4w	beef	adult	vaginal	Staphylococcaceae	0.00460007	0.00433652	0.00317716	0.0031976
dry	dairy	adult	faecal	Verrucomicrobiaceae	0.0046	0.00572801	0.00103355	0.00703934
fresh	dairy	calf	oral	Bifidobacteriaceae	0.00459646	0.00410471	0.00487364	0.00466966
fresh	dairy	adult	faecal	Clostridiales_vadinBB60_group	0.0045903	0.00540546	0.00317781	0.00273221
fresh	beef	calf	faecal	Neisseriaceae	0.00458217	0.00965662	0.00018797	0.000878522
fresh	dairy	adult	vaginal	Clostridiales_vadinBB60_group	0.00458096	0.00331822	0.00434565	0.00286619
fresh	beef	adult	teat	Erysipelotrichaceae	0.00456832	0.000264353	0.00459127	0.000286559
dry	dairy	adult	faecal	Acidaminococcaceae	0.00456776	0.000918167	0.00473577	0.000243048
dry	beef	adult	oral	Dietziaceae	0.00455377	0.00617168	0.0012301	0.00577087
dry	beef	adult	vaginal	Micrococcaceae	0.00453774	0.0053484	0.00357625	0.00407751
dry	dairy	adult	teat	Micrococcaceae	0.00453687	0.0024825	0.00580708	0.00466243
dry	dairy	adult	milk	Staphylococcaceae	0.00450763	0.00728114	0.000371395	0.00492093
fresh	dairy	adult	milk	Corynebacteriaceae	0.00450565	0.00587605	0.00275577	0.00310451
fresh	beef	adult	teat	Dermabacteraceae	0.00449579	0.00500107	0.0024502	0.000442277
4w	dairy	calf	oral	Family_XIII	0.00448723	0.00376529	0.00665018	0.00693052
fresh	dairy	adult	teat	Aurantimonadaceae	0.00448331	0.00397046	0.00282794	0.00217042
fresh	dairy	calf	faecal	Flavobacteriaceae	0.00446602	0.00657793	0.00165763	0.00345433
fresh	beef	adult	faecal	Victivallaceae	0.00443839	0.00326261	0.00535042	0.00500372
fresh	dairy	calf	faecal	Methylobacteriaceae	0.0044369	0.00686454	0.000610237	0.00450403
fresh	dairy	calf	oral	Oxalobacteraceae	0.00443592	0.00833979	0.000712433	0.000373107
fresh	beef	calf	faecal	uncultured_bacterium	0.00443322	0.00529565	0.00133704	0.00792484
4w	dairy	adult	oral	Burkholderiaceae	0.0044196	0.00801892	0.000632229	0.00285611
dry	dairy	adult	oral	Xanthomonadaceae	0.00440826	0.00628228	0.00151251	0.00228208
fresh	dairy	calf	faecal	Bacillaceae	0.00440583	0.00415866	0.00447643	0.00359751
4w	beef	adult	vaginal	p.2534.18B5_gut_group	0.00439166	0.00132997	0.00360655	0.0012573
fresh	dairy	calf	oral	Xanthomonadaceae	0.00439086	0.00538637	0.00139637	0.00691515
dry	beef	adult	teat	Family_XIII	0.00438702	0.000880129	0.00435329	0.00105616
fresh	dairy	calf	faecal	Pasteurellaceae	0.00438059	0.00526035	0.00162152	0.00892276
fresh	dairy	adult	vaginal	Coriobacteriaceae	0.00435744	0.00173239	0.0036121	0.00217128
fresh	beef	adult	milk	Ruminococcaceae	0.00434422	0.00592045	0.00240457	0.000465645
fresh	dairy	calf	oral	Nocardiaceae	0.00434233	0.00739492	0.00125388	0.000413382
4w	beef	adult	milk	Lachnospiraceae	0.00433735	0.00969861	0	0
4w	dairy	adult	milk	Coxiellaceae	0.00430108	0.0096175	0	0
4w	beef	adult	milk	Pasteurellaceae	0.0042885	0.00958938	0	0
dry	dairy	adult	milk	Methylobacteriaceae	0.00428741	0.00467291	0.00341686	0.00583858
4w	beef	adult	vaginal	Lactobacillaceae	0.00428237	0.00658255	0.0015528	0.00341654
dry	beef	adult	teat	Idiomarinaceae	0.00427247	0.00589308	0.00179539	0.000399209
4w	beef	calf	oral	Burkholderiaceae	0.00427051	0.00287208	0.00453143	0.00295097
dry	beef	adult	teat	Porphyromonadaceae	0.00426368	0.00259419	0.0025457	0.00418392
fresh	beef	adult	teat	Oceanospirillaceae	0.00426356	0.00442209	0.00429581	0.00556197
dry	beef	adult	vaginal	Planococcaceae	0.00426284	0.00568986	0.000779903	0.00674868
4w	beef	calf	faecal	Alcaligenaceae	0.00425706	0.00425236	0.00327304	0.00636611
4w	dairy	adult	teat	Bacteroidales_S24.7_group	0.00425606	0.00212767	0.00382772	0.000389355
dry	dairy	adult	teat	Bacteroidales_S24.7_group	0.00423251	0.00109196	0.00402856	0.00150761
4w	dairy	adult	faecal	Neisseriaceae	0.00422963	0.00785522	0.000877756	0.00130254
4w	dairy	adult	vaginal	Bacteroidales_Incertae_Sedis	0.00421688	0.00556656	0.00144487	0.00449376
fresh	beef	adult	oral	Bacteroidales_BS11_gut_group	0.0042015	0.00939485	0	0
fresh	dairy	adult	teat	Nocardioidaceae	0.0041799	0.00347953	0.00240593	0.0022372
dry	beef	adult	faecal	Acidaminococcaceae	0.0041622	0.00123347	0.00398936	0.000547761
4w	dairy	adult	vaginal	Campylobacteraceae	0.0041542	0.0090644	0.000107527	5.8185e-05
dry	dairy	adult	oral	Erysipelotrichaceae	0.00412564	0.00242418	0.00391326	0.00364691
4w	dairy	adult	milk	Propionibacteriaceae	0.00411263	0.00515831	0.0014637	0.00775194
4w	beef	adult	oral	Coriobacteriaceae	0.00411001	0.00480813	0.00207983	0.00772234
fresh	beef	adult	oral	Sphingomonadaceae	0.0040988	0.00127632	0.00451596	0.00187189
fresh	beef	calf	oral	Propionibacteriaceae	0.00408641	0.00484508	0.00218641	0.00474797
fresh	dairy	calf	oral	Unclassified	0.00407599	0.00377702	0.00254681	0.00439084
fresh	beef	adult	teat	Rhodobacteraceae	0.00405946	0.00264236	0.0039776	0.00341062
dry	dairy	adult	faecal	Spirochaetaceae	0.00405067	0.00295421	0.00286904	0.00451988
dry	beef	adult	vaginal	uncultured_bacterium	0.00404305	0.00369628	0.00296697	0.00505585
dry	beef	adult	teat	Nocardioidaceae	0.00404164	0.00105062	0.00382879	0.00149509
fresh	dairy	adult	oral	Nocardiopsaceae	0.0040409	0.00584412	0.00124887	0.00517421
fresh	beef	adult	oral	uncultured_rumen_bacterium	0.00403264	0.00812621	0.000530274	0.000157755
fresh	beef	adult	vaginal	Planococcaceae	0.004018	0.00528732	0.00100899	0.00384023
4w	beef	adult	faecal	Bacteroidales_BS11_gut_group	0.004016	0.00087199	0.00396814	0.000540032
dry	beef	adult	faecal	Victivallaceae	0.00400911	0.00317138	0.00359471	0.0048921
4w	dairy	adult	faecal	Verrucomicrobiaceae	0.00400802	0.0052308	0.000843996	0.0080474
dry	beef	adult	vaginal	Bacteroidales_S24.7_group	0.00397678	0.00716592	0.000768232	0.00126067
fresh	beef	adult	teat	Porphyromonadaceae	0.00397666	0.00301145	0.00326403	0.00551171
fresh	beef	adult	vaginal	Desulfovibrionaceae	0.00397462	0.00271761	0.00272121	0.00409156
fresh	dairy	calf	oral	Rhizobiaceae	0.00397291	0.00709701	0.000931809	0.00043652
4w	beef	adult	teat	Xanthobacteraceae	0.00396606	0.00422814	0.00239432	0.00360696
fresh	beef	adult	faecal	Moraxellaceae	0.00396531	0.00781173	0.000587959	0.000812333
dry	beef	adult	faecal	uncultured_rumen_bacterium	0.00396081	0.00368767	0.00292451	0.0053312
fresh	beef	adult	teat	uncultured	0.00395458	0.00375739	0.00337292	0.006713
dry	beef	adult	vaginal	p.2534.18B5_gut_group	0.00394674	0.00533014	0.000953668	0.00474266
dry	dairy	adult	oral	Microbacteriaceae	0.00393976	0.00562153	0.00142671	0.00495004
dry	dairy	adult	oral	uncultured_rumen_bacterium	0.0039364	0.00853123	0	0.000489157
fresh	beef	adult	vaginal	Coriobacteriaceae	0.00393278	0.00114907	0.00400429	0.00180405
4w	beef	adult	milk	Dermacoccaceae	0.00390764	0.00873774	0	0
dry	beef	adult	oral	Family_XIII	0.00390215	0.00157567	0.00441288	0.00199965
4w	dairy	calf	oral	Bradyrhizobiaceae	0.00389819	0.00871662	0	0
fresh	dairy	adult	teat	Porphyromonadaceae	0.00389556	0.00207502	0.00444188	0.00375821
fresh	beef	adult	oral	Fibrobacteraceae	0.00388798	0.0083898	0.000256542	0.00028924
4w	beef	adult	oral	Bacteroidales_S24.7_group	0.0038863	0.00405879	0.0032683	0.00785202
fresh	beef	calf	oral	Bradyrhizobiaceae	0.00388399	0.00413759	0.00373877	0.00597282
dry	dairy	adult	vaginal	Clostridiaceae_1	0.00386844	0.00386856	0.00198961	0.00190763
4w	dairy	adult	vaginal	Acidaminococcaceae	0.00385604	0.00129655	0.00388436	0.000882991
4w	beef	adult	oral	Unclassified	0.00385528	0.00435228	0.00212935	0.000608972
4w	beef	adult	teat	Propionibacteriaceae	0.00383906	0.00349959	0.00242006	0.00140739
fresh	dairy	adult	teat	Xanthomonadaceae	0.00383088	0.00239442	0.0030214	0.00175378
fresh	beef	adult	oral	Comamonadaceae	0.00381544	0.00154938	0.0030691	0.000802302
fresh	beef	calf	oral	Nocardiaceae	0.00380153	0.00531104	0.00176525	0.00139074
fresh	dairy	adult	oral	Bacteroidaceae	0.00380094	0.00799311	0.000238883	0.000456054
dry	beef	adult	oral	Unclassified	0.00379767	0.00198851	0.0044647	0.00227295
fresh	dairy	adult	vaginal	uncultured_bacterium	0.0037844	0.00242169	0.00330942	0.00355155
fresh	dairy	adult	vaginal	Bacteroidales_RF16_group	0.00375604	0.00161184	0.0029999	0.00157114
4w	beef	adult	vaginal	Micrococcaceae	0.00373839	0.00216741	0.00405177	0.00221729
dry	dairy	adult	oral	Spirochaetaceae	0.00373193	0.00815953	0	0.000333791
4w	dairy	adult	oral	Corynebacteriaceae	0.00373132	0.00724386	0.000482289	0.00153328
fresh	beef	adult	oral	Corynebacteriaceae	0.00372692	0.00204145	0.00413427	0.00185427
dry	beef	adult	oral	Sphingobacteriaceae	0.00372134	0.00451303	0.000933941	0.007547
4w	dairy	calf	faecal	Family_XIII	0.00370997	0.0017026	0.00416667	0.00168178
fresh	dairy	adult	faecal	uncultured_rumen_bacterium	0.00370044	0.00436582	0.00260992	0.00292227
fresh	beef	adult	oral	Oxalobacteraceae	0.00369777	0.00357306	0.00261013	0.00111224
fresh	beef	calf	oral	Cellulomonadaceae	0.00369252	0.0043365	0.0017054	0.00817333
dry	dairy	adult	oral	Actinomycetaceae	0.00367834	0.00303431	0.00359752	0.00523215
fresh	beef	calf	oral	Xanthobacteraceae	0.00367267	0.00582904	0.00113653	0.00343267
fresh	beef	adult	teat	Family_XIII	0.0036676	0.00216161	0.0047312	0.00402369
fresh	beef	adult	oral	Carnobacteriaceae	0.00365514	0.00378725	0.00151075	0.00591236
fresh	dairy	adult	vaginal	Porphyromonadaceae	0.003654	0.00316066	0.0029751	0.00403336
dry	beef	adult	oral	Comamonadaceae	0.00365221	0.00388817	0.00166287	0.00454337
fresh	beef	calf	oral	Hyphomicrobiaceae	0.00364524	0.00367452	0.00319216	0.00506155
fresh	dairy	calf	faecal	Christensenellaceae	0.00363117	0.00320844	0.00258364	0.00485119
fresh	dairy	adult	milk	Propionibacteriaceae	0.00362444	0.00244619	0.00515582	0.00402725
fresh	dairy	adult	vaginal	Bacteroidales_BS11_gut_group	0.00362427	0.0023001	0.00336195	0.00138237
fresh	dairy	calf	oral	Methylobacteriaceae	0.00362078	0.0074897	0.000269698	0.000248997
dry	beef	adult	oral	Hyphomicrobiaceae	0.00362056	0.00449363	0.00107062	0.00507948
dry	dairy	adult	teat	Coriobacteriaceae	0.00360463	0.000713706	0.00367865	0.000683383
4w	beef	adult	teat	Rhodobacteraceae	0.00360097	0.00215361	0.00318891	0.00246392
fresh	beef	calf	faecal	Nocardiaceae	0.00360076	0.00576333	0.00073406	0.00156035
dry	beef	adult	vaginal	Desulfovibrionaceae	0.00359446	0.00555622	0.000662269	0.00367186
dry	beef	adult	vaginal	Bacteroidales_Incertae_Sedis	0.00358938	0.00387529	0.0014305	0.00683946
fresh	beef	calf	faecal	Pasteurellaceae	0.00358644	0.00674667	0.000131082	0.0022701
4w	beef	adult	faecal	Peptococcaceae	0.00358012	0.00133692	0.00307525	0.00112629
4w	beef	adult	faecal	Moraxellaceae	0.00358001	0.00302786	0.00332862	0.00161852
4w	dairy	adult	teat	Clostridiales_vadinBB60_group	0.00357468	0.00198822	0.00254094	0.00249937
4w	dairy	adult	faecal	Peptococcaceae	0.0035692	0.00257896	0.00204247	0.00242464
4w	dairy	adult	faecal	Clostridiaceae_1	0.00356506	0.00164886	0.00366294	0.000661875
dry	dairy	adult	milk	Bradyrhizobiaceae	0.0035612	0.00406685	0.00205011	0.0031997
fresh	beef	adult	teat	X480.2	0.00354948	0.00368802	0.00238656	0.00440042
fresh	beef	calf	faecal	Sphingomonadaceae	0.00354793	0.00520067	0.00125834	0.00316346
fresh	dairy	adult	faecal	Actinomycetaceae	0.00354407	0.00282432	0.00336474	0.00243989
4w	beef	calf	oral	Bacteroidales_S24.7_group	0.00353149	0.00740889	0.000195614	0.000532758
4w	dairy	adult	teat	Pseudomonadaceae	0.00352287	0.00123168	0.0031194	0.00138195
dry	dairy	adult	vaginal	Methanocorpusculaceae	0.00351949	0.00695595	0	0.00170505
4w	beef	adult	milk	Methylobacteriaceae	0.00350877	0.00784585	0	0
fresh	beef	adult	faecal	Acidaminococcaceae	0.00350296	0.00415223	0.00241063	0.00526753
4w	dairy	adult	oral	Lactobacillaceae	0.00348816	0.00779976	0	0
fresh	beef	adult	oral	Aerococcaceae	0.00346632	0.0037703	0.00196682	0.000775246
fresh	beef	calf	oral	DA101_soil_group	0.00345855	0.00641671	0.000459448	0.00198964
fresh	dairy	adult	teat	Flavobacteriaceae	0.00345612	0.002664	0.00250937	0.00108401
dry	dairy	adult	milk	Prevotellaceae	0.0034557	0.00398513	0.00113895	0.00626751
fresh	dairy	adult	vaginal	Acidaminococcaceae	0.00345288	0.00116083	0.00306884	0.00149451
fresh	beef	calf	oral	Christensenellaceae	0.00345234	0.00406567	0.00181472	0.00647564
fresh	beef	adult	oral	Rhodobacteraceae	0.00342724	0.00225443	0.00423422	0.00367049
dry	dairy	adult	oral	Bacteroidales_BS11_gut_group	0.00341405	0.00763405	0	0
fresh	beef	adult	teat	Dietziaceae	0.00340909	0.00245754	0.00313635	0.00320274
4w	beef	adult	teat	Micromonosporaceae	0.0034029	0.00466972	0.00113452	0.00461157
fresh	beef	adult	teat	Demequinaceae	0.00340266	0.00108694	0.00391396	0.000583804
dry	dairy	adult	oral	Family_XIII	0.00339806	0.00273325	0.00207692	0.00330787
fresh	beef	adult	teat	Xanthobacteraceae	0.00338623	0.00288082	0.00267295	0.00440549
fresh	beef	adult	teat	Sphingomonadaceae	0.00336221	0.00192236	0.00344345	0.00260451
fresh	dairy	calf	faecal	Rikenellaceae	0.00334467	0.00430737	0.00125635	0.00326167
fresh	beef	adult	milk	Microbacteriaceae	0.00334374	0.00683744	0	0.00117786
4w	beef	adult	oral	Porphyromonadaceae	0.00333092	0.00326112	0.00240512	0.00123715
dry	dairy	adult	teat	Unclassified	0.00333048	0.0014646	0.00319355	0.000747476
4w	beef	adult	teat	Lactobacillaceae	0.0033215	0.00659932	0.000428897	0.000761662
fresh	beef	adult	oral	Bacteroidaceae	0.00331991	0.00385062	0.00150807	0.00176881
4w	beef	adult	teat	Clostridiales_vadinBB60_group	0.00330616	0.00406012	0.0015487	0.00576458
dry	dairy	adult	faecal	Unclassified	0.00330562	0.00175618	0.0025226	0.00334213
fresh	beef	adult	oral	Family_XIII	0.00330525	0.00486061	0.00131533	0.00241663
dry	dairy	adult	milk	Family_XIII	0.00330118	0.00397459	0.00136761	0.00522216
fresh	beef	adult	faecal	Aerococcaceae	0.00329924	0.00309684	0.00469026	0.00516199
fresh	beef	adult	oral	Pseudomonadaceae	0.00329855	0.00268258	0.00240712	0.00220813
fresh	dairy	adult	teat	Alcaligenaceae	0.00328732	0.000831029	0.00338509	0.000514998
fresh	beef	adult	milk	Methylobacteriaceae	0.00328656	0.0034334	0.00150285	0.00269521
fresh	dairy	adult	faecal	Methanocorpusculaceae	0.00328615	0.00674535	8.75e-05	0.00101502
dry	dairy	adult	teat	Succinivibrionaceae	0.0032845	0.00075133	0.00361095	0.000183154
fresh	beef	calf	faecal	uncultured	0.00328384	0.00550663	0.000545949	0.00184911
4w	beef	adult	faecal	Bacteroidales_S24.7_group	0.00327056	0.00098389	0.00288421	0.000762427
fresh	dairy	calf	faecal	Aurantimonadaceae	0.00326743	0.00470622	0.00073737	0.0032371
4w	beef	adult	teat	Bacteroidales_RF16_group	0.00326447	0.00271016	0.00481353	0.0046306
fresh	dairy	adult	vaginal	Bacteroidales_S24.7_group	0.00326421	0.00133523	0.00322086	0.000902867
4w	dairy	adult	oral	Unknown_Family	0.00325704	0.00404207	0.000589465	0.00591143
4w	dairy	adult	teat	Alcaligenaceae	0.00325503	0.00166932	0.00279842	0.00183466
fresh	beef	adult	vaginal	Acidaminococcaceae	0.00325299	0.00199136	0.00402854	0.00258038
fresh	beef	adult	teat	Streptococcaceae	0.00324925	0.00182921	0.00305316	0.00168676
fresh	dairy	adult	vaginal	p.2534.18B5_gut_group	0.00324787	0.002517	0.00274128	0.0035294
4w	beef	calf	faecal	Christensenellaceae	0.00323809	0.005846	0.000413437	0.00220954
4w	beef	adult	vaginal	Planococcaceae	0.00322775	0.00159118	0.00273477	0.0009255
fresh	dairy	adult	faecal	Clostridiaceae_1	0.00322713	0.00226751	0.0032637	0.00329882
4w	dairy	adult	milk	Sphingomonadaceae	0.00322581	0.00721312	0	0
dry	beef	adult	vaginal	Clostridiales_vadinBB60_group	0.00321811	0.00330464	0.00193383	0.00506124
dry	dairy	adult	oral	Dietziaceae	0.00321632	0.00559546	0.000470743	0.00256669
fresh	dairy	adult	teat	Coriobacteriaceae	0.0032141	0.00144978	0.00341306	0.00188386
4w	dairy	adult	teat	Acidaminococcaceae	0.00321076	0.00128868	0.00295925	0.0009024
4w	beef	adult	teat	Clostridiaceae_1	0.00320944	0.00103508	0.00359968	0.00144695
4w	dairy	adult	teat	Brevibacteriaceae	0.00320145	0.00448701	0.000741244	0.00229383
4w	beef	adult	milk	Sphingomonadaceae	0.00319716	0.00714906	0	0
4w	dairy	adult	vaginal	Bacteroidales_S24.7_group	0.00318532	0.00168885	0.00280129	0.00161926
fresh	dairy	adult	teat	Clostridiales_vadinBB60_group	0.00317737	0.00311291	0.00299786	0.00313231
fresh	beef	calf	faecal	Rhodobacteraceae	0.00317263	0.00483441	0.000358282	0.00432571
4w	beef	adult	teat	Mycobacteriaceae	0.00317243	0.0027234	0.00347562	0.00308768
dry	beef	adult	oral	Fusobacteriaceae	0.00317238	0.0034974	0.00189066	0.00573138
fresh	beef	calf	faecal	Oxalobacteraceae	0.00316281	0.00398892	0.00298868	0.00305968
fresh	beef	adult	vaginal	Bacteroidales_S24.7_group	0.00316046	0.00295995	0.00220844	0.00253628
fresh	beef	adult	milk	Flavobacteriaceae	0.00311241	0.00695956	0	0
4w	dairy	adult	milk	Aerococcaceae	0.00310078	0.00693354	0	0
fresh	beef	adult	teat	Mycobacteriaceae	0.00309647	0.00275778	0.00251384	0.00331456
fresh	dairy	calf	faecal	Nocardioidaceae	0.00308772	0.00488233	0.00114419	0.00141931
dry	dairy	adult	teat	Alcaligenaceae	0.00308674	0.0026705	0.00238252	0.00134552
4w	beef	adult	oral	Veillonellaceae	0.00305761	0.00327482	0.00222838	0.00583253
fresh	dairy	calf	oral	Nocardioidaceae	0.00305524	0.00352657	0.00198301	0.00234976
dry	beef	adult	oral	Sphingomonadaceae	0.00305213	0.00365474	0.00138952	0.00386091
fresh	beef	adult	faecal	uncultured_rumen_bacterium	0.00304575	0.00284333	0.00414908	0.00528829
fresh	dairy	calf	oral	Actinomycetaceae	0.00304309	0.00587218	0.000500867	0.000338068
fresh	dairy	adult	vaginal	Microbacteriaceae	0.0030375	0.00420329	0.000826497	0.0031127
dry	dairy	adult	faecal	p.2534.18B5_gut_group	0.00302956	0.00316218	0.0030131	0.00480551
4w	beef	calf	faecal	Acidaminococcaceae	0.00302589	0.000898714	0.00270673	0.00150373
dry	beef	adult	teat	Cryomorphaceae	0.00301265	0.00204407	0.00195052	0.00277076
4w	dairy	calf	oral	Porphyromonadaceae	0.00300814	0.0029534	0.00236329	0.000738193
4w	beef	adult	faecal	Clostridiaceae_1	0.00299463	0.00131431	0.00252516	0.0007977
fresh	beef	adult	vaginal	Aerococcaceae	0.00299284	0.0042243	0.00165025	0.001086
fresh	dairy	calf	faecal	Bacteroidaceae	0.00298603	0.00325884	0.00175162	0.00319431
4w	dairy	adult	teat	Dermabacteraceae	0.00297665	0.00237037	0.00169397	0.00214146
dry	dairy	adult	faecal	Succinivibrionaceae	0.00297438	0.00285491	0.0025934	0.000959663
dry	dairy	adult	teat	Acidaminococcaceae	0.00296917	0.000661995	0.00285075	0.00013778
dry	dairy	adult	vaginal	Coriobacteriaceae	0.00296586	0.00301248	0.00120177	0.00328394
4w	beef	adult	teat	Sphingobacteriaceae	0.0029652	0.00244787	0.0019309	0.001593
fresh	beef	adult	vaginal	Victivallaceae	0.00296501	0.00265505	0.00189293	0.0042361
4w	dairy	adult	oral	Flavobacteriaceae	0.00296423	0.00654539	0	0.00014876
fresh	beef	calf	oral	Erythrobacteraceae	0.00296385	0.00344103	0.00288627	0.00354199
4w	dairy	adult	vaginal	Verrucomicrobiaceae	0.00295075	0.00594549	0.000244475	0.000540378
4w	beef	adult	vaginal	Desulfovibrionaceae	0.00294554	0.00112892	0.00330033	0.00172712
dry	dairy	adult	faecal	uncultured_bacterium	0.00292592	0.00320702	0.00109787	0.00499844
fresh	dairy	adult	oral	Thermoactinomycetaceae	0.0029115	0.0018156	0.00194169	0.00176557
fresh	beef	adult	teat	Hyphomicrobiaceae	0.00290611	0.0014422	0.00223598	0.00114262
4w	beef	adult	vaginal	Verrucomicrobiaceae	0.00290339	0.00144487	0.00265433	0.00218202
fresh	dairy	adult	teat	Brevibacteriaceae	0.00290087	0.00145401	0.00300844	0.00145278
4w	dairy	calf	faecal	Desulfovibrionaceae	0.00287958	0.00384055	0.000210197	0.00513482
fresh	beef	adult	oral	Coriobacteriaceae	0.00287181	0.00634104	0	0.00014462
fresh	beef	adult	milk	Peptostreptococcaceae	0.00286723	0.00573043	0.000526801	0.000706714
4w	beef	adult	vaginal	Erysipelotrichaceae	0.00285731	0.000941489	0.00300239	0.00131424
fresh	dairy	calf	oral	Bacteroidaceae	0.00285296	0.00266771	0.00267875	0.00437127
4w	dairy	calf	oral	Xanthomonadaceae	0.00285235	0.00364328	0.000714482	0.00590796
fresh	beef	calf	oral	Gaiellaceae	0.00285171	0.00552374	0.000411085	0.000914959
dry	beef	adult	faecal	Neisseriaceae	0.0028514	0.00637592	0	0
4w	beef	calf	faecal	Bifidobacteriaceae	0.0028491	0.00499041	0	0.00272179
fresh	dairy	calf	faecal	Oceanospirillaceae	0.00284892	0.00502434	0	0.00264438
fresh	beef	adult	oral	Sphingobacteriaceae	0.00284778	0.00136603	0.00263913	0.00215881
4w	beef	calf	oral	Bacteroidales_BS11_gut_group	0.00284699	0.00579673	0.0001285	0.000912266
fresh	beef	adult	vaginal	uncultured_rumen_bacterium	0.00284542	0.00228376	0.0035432	0.00371732
fresh	dairy	adult	teat	Oxalobacteraceae	0.00284459	0.0018996	0.0027598	0.0021296
4w	dairy	adult	milk	Streptococcaceae	0.00283688	0.00634346	0	0
4w	beef	calf	faecal	Family_XIII	0.00283131	0.00418755	0.00124265	0.000826659
fresh	dairy	adult	oral	Erysipelotrichaceae	0.00282521	0.00196301	0.0018733	0.00202943
4w	beef	adult	teat	Solirubrobacteraceae	0.00281839	0.00324944	0.00196241	0.00166638
4w	dairy	adult	oral	Moraxellaceae	0.00281422	0.00422876	0.00128611	0.00115582
fresh	beef	adult	teat	Acidimicrobiaceae	0.00281161	0.00213569	0.00280023	0.00323515
dry	beef	adult	oral	Peptostreptococcaceae	0.0028107	0.0026031	0.00333884	0.00361017
fresh	dairy	calf	oral	Brevibacteriaceae	0.0028068	0.0015119	0.00299222	0.00223707
dry	beef	adult	teat	Dermabacteraceae	0.00280085	0.000914809	0.00267787	0.00158781
dry	beef	adult	teat	Methanobacteriaceae	0.00279542	0.0012882	0.00276688	0.00236656
dry	dairy	adult	milk	Propionibacteriaceae	0.00278654	0.00406433	0.000724221	0.00182189
fresh	dairy	adult	oral	Bifidobacteriaceae	0.00278232	0.00240291	0.00288532	0.00324382
fresh	beef	adult	teat	Phyllobacteriaceae	0.0027787	0.00151173	0.00272206	0.0009112
dry	beef	adult	teat	Oxalobacteraceae	0.00277859	0.00138167	0.00242008	0.000412468
fresh	dairy	adult	teat	Acidaminococcaceae	0.00277212	0.00128118	0.00276896	0.000871787
dry	dairy	adult	vaginal	Sphingobacteriaceae	0.00275775	0.00616651	0	0
dry	dairy	adult	oral	Peptostreptococcaceae	0.00275661	0.00273398	0.00155345	0.00433493
4w	dairy	calf	oral	p.2534.18B5_gut_group	0.00275437	0.00615897	0	0
4w	beef	adult	teat	Bradyrhizobiaceae	0.00275216	0.00264897	0.00229133	0.00254111
fresh	dairy	calf	oral	Rikenellaceae	0.00274444	0.0040311	0.000588184	0.00373315
fresh	beef	calf	oral	Dermabacteraceae	0.00273106	0.00453487	0.000918294	0.00113529
fresh	beef	adult	teat	Nakamurellaceae	0.00272186	0.00198681	0.00235474	0.0025792
fresh	dairy	adult	milk	Rikenellaceae	0.00270217	0.00514005	0	0.00170973
dry	beef	adult	faecal	Methanocorpusculaceae	0.00269525	0.00294032	0.0012631	0.00438627
fresh	beef	adult	teat	Vibrionaceae	0.00269418	0.00480397	0.000279477	0.00180164
dry	beef	adult	teat	Acholeplasmataceae	0.00268803	0.00204683	0.00246485	0.00385855
4w	beef	adult	faecal	Victivallaceae	0.00268621	0.00137883	0.00319116	0.00206365
4w	dairy	adult	faecal	Bacteroidales_Incertae_Sedis	0.00268126	0.00291174	0.00101279	0.00421839
fresh	beef	calf	oral	X480.2	0.00268018	0.00509228	0.0006529	0.000639926
dry	beef	adult	oral	Bacteroidales_S24.7_group	0.00267614	0.00505332	0.00047836	0.000620041
4w	beef	adult	vaginal	Victivallaceae	0.00267604	0.00143464	0.00196855	0.000529385
fresh	beef	calf	faecal	Flavobacteriaceae	0.00267437	0.00305426	0.00287792	0.00304111
4w	beef	adult	teat	Porphyromonadaceae	0.00267388	0.00264835	0.00159447	0.0035264
fresh	beef	adult	milk	Enterococcaceae	0.00267267	0.00491512	0	0.00204162
fresh	beef	calf	faecal	Sphingobacteriaceae	0.00267259	0.00291064	0.00287792	0.00346057
dry	dairy	adult	faecal	Desulfovibrionaceae	0.00266869	0.00235775	0.00133137	0.00382833
fresh	beef	adult	oral	Porphyromonadaceae	0.00266225	0.00170442	0.00194783	0.00164944
4w	beef	adult	vaginal	uncultured_rumen_bacterium	0.00264975	0.00226726	0.00163237	0.00103253
dry	beef	adult	vaginal	Coriobacteriaceae	0.00264406	0.00292217	0.00141874	0.000711354
fresh	beef	adult	teat	Propionibacteriaceae	0.00264393	0.00242082	0.00254566	0.00293306
fresh	beef	adult	teat	Bradyrhizobiaceae	0.0026163	0.00251739	0.00178196	0.00293671
fresh	beef	adult	teat	DA101_soil_group	0.0026144	0.00218923	0.00203653	0.00322391
4w	beef	adult	oral	Aerococcaceae	0.00261325	0.00143365	0.00229901	0.00155395
fresh	dairy	calf	faecal	Xanthomonadaceae	0.00260593	0.00170936	0.00327308	0.00131252
4w	beef	adult	teat	Nakamurellaceae	0.00260013	0.00230963	0.00121003	0.00261363
4w	beef	adult	teat	Streptomycetaceae	0.00259442	0.00175114	0.00236857	0.000702815
4w	beef	calf	oral	Aerococcaceae	0.00258968	0.00138581	0.00248129	0.0011621
4w	dairy	adult	faecal	Unclassified	0.00256486	0.00199564	0.00232154	0.00105462
4w	dairy	adult	faecal	Spirochaetaceae	0.00254838	0.00206849	0.00206721	0.00234505
4w	beef	adult	teat	Rhodocyclaceae	0.00253556	0.00467218	0.000437671	0.00141048
fresh	beef	calf	oral	Peptostreptococcaceae	0.00253023	0.00183	0.00227387	0.00147129
4w	dairy	calf	oral	Mycobacteriaceae	0.0025274	0.00565143	0	0
4w	beef	adult	oral	Thermoplasmatales_Incertae_Sedis	0.00252597	0.00325592	0.000544716	0.00534078
4w	beef	adult	milk	Bacteroidaceae	0.00252331	0.00361204	0	0.00481928
fresh	dairy	adult	vaginal	Sphingomonadaceae	0.00252047	0.00482447	0	0.00153374
dry	beef	adult	oral	Xanthomonadaceae	0.00251841	0.00252026	0.00150342	0.0033665
fresh	beef	adult	faecal	Neisseriaceae	0.00251242	0.0051189	0	0.000920495
fresh	dairy	adult	vaginal	Clostridiaceae_1	0.00251101	0.00128908	0.0019591	0.00181851
4w	beef	calf	oral	Coriobacteriaceae	0.00250756	0.0042083	0.000251263	0.0021297
fresh	beef	calf	faecal	Acidimicrobiaceae	0.002507	0.00419508	0.000545954	0.00115915
4w	beef	adult	oral	Micrococcaceae	0.00250382	0.00126462	0.00198079	0.00174756
4w	beef	adult	vaginal	Acidaminococcaceae	0.00250343	0.00156362	0.00313694	0.00216052
4w	dairy	adult	vaginal	Coriobacteriaceae	0.00250289	0.00288748	0.00115	0.00103901
dry	beef	adult	vaginal	Bacteroidales_BS11_gut_group	0.00249583	0.00262305	0.00169541	0.00486089
dry	beef	adult	faecal	Peptococcaceae	0.00249228	0.00144213	0.00298454	0.000751987
fresh	dairy	adult	oral	Nocardiaceae	0.00248989	0.00103698	0.0020433	0.000399167
fresh	beef	adult	vaginal	Flavobacteriaceae	0.00248691	0.00430334	0.000641495	0.00124509
dry	dairy	adult	oral	Lactobacillaceae	0.00248412	0.00306374	0.00215418	0.00278159
fresh	beef	calf	oral	Micromonosporaceae	0.00248023	0.00524058	0	0.000556174
fresh	dairy	adult	teat	Bacteroidales_Incertae_Sedis	0.00247587	0.00203747	0.00223207	0.00119269
4w	dairy	adult	vaginal	Carnobacteriaceae	0.0024679	0.00385448	0.000672043	0.00256539
4w	beef	adult	faecal	Bacillaceae	0.00245721	0.0011487	0.00254718	0.00167085
4w	beef	adult	vaginal	Coriobacteriaceae	0.00245689	0.0011291	0.00217754	0.001774
dry	beef	adult	oral	Coriobacteriaceae	0.00244222	0.00233173	0.00222656	0.00130607
fresh	beef	adult	oral	Acidaminococcaceae	0.00243843	0.00432536	0.000657664	0.000654914
dry	dairy	adult	faecal	Peptococcaceae	0.00243755	0.00202488	0.00133486	0.00179821
fresh	dairy	adult	faecal	Bacillaceae	0.00243598	0.0016975	0.00161114	0.00249432
dry	dairy	adult	vaginal	Carnobacteriaceae	0.0024356	0.0037731	0.00118496	0.000966189
fresh	beef	calf	faecal	Xanthobacteraceae	0.00243217	0.00375981	0.000775376	0.00090607
4w	beef	adult	vaginal	Bacteroidales_BS11_gut_group	0.00241586	0.00133239	0.00262345	0.00206368
dry	beef	adult	teat	Bogoriellaceae	0.00241468	0.00037123	0.00229927	0.00051287
4w	beef	adult	milk	Planococcaceae	0.00240964	0.00538812	0	0
dry	dairy	adult	faecal	Clostridiaceae_1	0.00240379	0.00220352	0.00171677	0.00113574
dry	dairy	adult	faecal	Alcaligenaceae	0.00240079	0.00129375	0.00216791	0.00194112
fresh	beef	calf	faecal	Propionibacteriaceae	0.0023952	0.00461263	0.000454408	0.000831043
fresh	dairy	calf	oral	Rhodobacteraceae	0.00236949	0.00228329	0.00199567	0.00389161
fresh	dairy	calf	faecal	Family_XIII	0.00236754	0.002241	0.00166404	0.00378508
fresh	dairy	adult	milk	Erysipelotrichaceae	0.00236628	0.00449008	0	0.00151976
dry	beef	adult	oral	Staphylococcaceae	0.00236306	0.00303497	0.000386602	0.00462246
dry	beef	adult	teat	Saprospiraceae	0.00235527	0.00191466	0.00126422	0.0032298
4w	dairy	adult	teat	Oceanospirillaceae	0.00234568	0.00186325	0.00237104	0.00329647
4w	beef	adult	vaginal	Deinococcaceae	0.002326	0.00234424	0.00134576	0.00128026
4w	dairy	adult	milk	Rhizobiaceae	0.00232558	0.00520016	0	0
fresh	beef	calf	oral	Erysipelotrichaceae	0.00232192	0.00226771	0.0018742	0.00252111
4w	beef	adult	teat	Caulobacteraceae	0.00232121	0.00165504	0.00159274	0.00272198
fresh	dairy	adult	faecal	Streptococcaceae	0.00231912	0.00203941	0.00201392	0.00179537
dry	beef	adult	oral	Pseudomonadaceae	0.00231839	0.00287789	0.00112466	0.00325527
dry	beef	adult	vaginal	Carnobacteriaceae	0.00230378	0.00316459	0.000758518	0.00336433
4w	beef	adult	teat	Chitinophagaceae	0.00230081	0.00316216	0.00101664	0.000566948
fresh	dairy	calf	faecal	Neisseriaceae	0.00229507	0.00272721	0.000604095	0.00270809
4w	dairy	calf	oral	Phyllobacteriaceae	0.00229179	0.0051246	0	0
dry	dairy	adult	vaginal	Succinivibrionaceae	0.00228603	0.000848267	0.00248701	0.000520852
fresh	dairy	calf	faecal	Clostridiaceae_1	0.00227342	0.00161706	0.00181229	0.00204565
fresh	dairy	calf	faecal	Alcaligenaceae	0.00226712	0.00252572	0.00153267	0.00322795
fresh	beef	calf	oral	Gemmatimonadaceae	0.00225903	0.00287254	0.00131185	0.00285154
fresh	dairy	calf	oral	Aurantimonadaceae	0.00225586	0.00422166	0.000398963	0.000546684
dry	dairy	adult	oral	Bacteroidales_S24.7_group	0.00225119	0.004859	9.17e-05	0.000222527
fresh	dairy	adult	milk	Sphingomonadaceae	0.00224565	0.0039729	0.000569909	0.00137788
fresh	dairy	calf	oral	Bacillaceae	0.00224541	0.00214794	0.00180714	0.00122949
fresh	dairy	adult	vaginal	Bifidobacteriaceae	0.00224404	0.00269732	0.000517224	0.00344032
fresh	dairy	calf	oral	Christensenellaceae	0.0022429	0.00234614	0.00153352	0.00170583
fresh	beef	adult	teat	Gaiellaceae	0.00223511	0.00229316	0.00155922	0.00228282
fresh	dairy	calf	oral	Alcaligenaceae	0.00222982	0.00135194	0.00288962	0.00170119
4w	beef	adult	teat	Iamiaceae	0.00221477	0.00318039	0.000950541	0.00141583
4w	dairy	adult	teat	Microbacteriaceae	0.00221087	0.00442594	0	0.00096123
4w	beef	adult	oral	Bacteroidales_RF16_group	0.00220936	0.00203127	0.00188175	0.00353686
fresh	dairy	adult	oral	Oxalobacteraceae	0.00220764	0.00170556	0.00137797	0.0017862
dry	beef	adult	teat	Rhizobiaceae	0.00220133	0.0012129	0.00150219	0.0012678
4w	beef	adult	faecal	Streptococcaceae	0.00219384	0.00216112	0.00159203	0.00174994
4w	dairy	calf	oral	Lactobacillaceae	0.00219265	0.00345288	0	0.00307
dry	beef	adult	teat	Bacteroidales_Incertae_Sedis	0.00217345	0.00231573	0.00165187	0.000690482
fresh	dairy	adult	teat	Enterobacteriaceae	0.00217181	0.00120759	0.00166951	0.000603692
dry	dairy	adult	oral	Bifidobacteriaceae	0.00216729	0.00147161	0.00178882	0.000448186
4w	beef	adult	milk	Hyphomicrobiaceae	0.00216607	0.00484347	0	0
4w	beef	calf	oral	uncultured_rumen_bacterium	0.00216571	0.00424003	0.000226136	0.000763175
fresh	beef	calf	oral	Dietziaceae	0.00216021	0.00155307	0.00246651	0.00201251
4w	dairy	adult	teat	uncultured_bacterium	0.00215506	0.00169964	0.0022516	0.00165639
4w	dairy	adult	milk	GR.WP33.58	0.00215054	0.00480875	0	0
fresh	dairy	adult	oral	Actinomycetaceae	0.00214487	0.000939527	0.00182593	0.00118364
fresh	beef	calf	oral	Bacteroidaceae	0.00214457	0.00286038	0.000393554	0.00411085
4w	dairy	adult	vaginal	Alcaligenaceae	0.00213985	0.00136636	0.00206989	0.00137175
dry	beef	adult	vaginal	Acidaminococcaceae	0.00213788	0.00156763	0.00182786	0.00260941
fresh	dairy	adult	vaginal	uncultured_rumen_bacterium	0.00213484	0.00208293	0.00107362	0.00285978
dry	dairy	adult	vaginal	Bacteroidales_Incertae_Sedis	0.00213213	0.00217807	0.00175126	0.000527347
4w	beef	adult	faecal	Unknown_Family	0.00212607	0.000913211	0.00175996	0.000774537
fresh	beef	calf	faecal	Gaiellaceae	0.00212327	0.00357677	0.000358282	0.00120924
4w	beef	calf	faecal	Prevotellaceae	0.0021227	0.0037631	0.000236839	0.00122845
4w	dairy	adult	faecal	Succinivibrionaceae	0.00211066	0.00243508	0.00153607	0.000731122
fresh	dairy	adult	oral	Rhodobacteraceae	0.00210994	0.0012647	0.00235748	0.000931865
fresh	dairy	calf	faecal	Bifidobacteriaceae	0.00210781	0.00145225	0.0023033	0.00116716
fresh	beef	adult	faecal	Spirochaetaceae	0.00210751	0.00251992	0.00155139	0.00293979
4w	dairy	adult	teat	Unclassified	0.00209723	0.00238099	0.00119013	0.000985691
4w	dairy	adult	vaginal	Clostridiaceae_1	0.00209597	0.0010266	0.00229806	0.00162847
fresh	beef	adult	oral	Cytophagaceae	0.00208833	0.00112741	0.00206069	0.0011745
4w	beef	adult	vaginal	Bifidobacteriaceae	0.00208296	0.0028004	0.000120652	0.00496894
fresh	beef	adult	oral	uncultured_bacterium	0.00207483	0.00187459	0.00136821	0.00168939
fresh	dairy	adult	teat	Dietziaceae	0.00207377	0.000785013	0.00218499	0.00150035
fresh	beef	calf	faecal	Porphyromonadaceae	0.00206852	0.00278931	0.00102239	0.00265559
4w	dairy	adult	teat	Dietziaceae	0.00206077	0.00190531	0.00159681	0.00180797
fresh	dairy	adult	oral	Hyphomicrobiaceae	0.0020554	0.0018798	0.00169115	0.00295882
fresh	dairy	calf	oral	Nocardiopsaceae	0.00205015	0.00376436	0.000378127	0.000363687
fresh	beef	adult	milk	Nocardioidaceae	0.00204809	0.00457966	0	0
4w	beef	calf	faecal	Acinetobacter_sp._CAG.196	0.00204623	0.00174574	0.00130922	0.00240051
4w	beef	adult	teat	Hyphomicrobiaceae	0.00204493	0.00177639	0.00108828	0.00124917
4w	dairy	adult	teat	Actinomycetaceae	0.00204465	0.000857343	0.00206931	0.00128987
fresh	dairy	calf	oral	Cryomorphaceae	0.002042	0.00456604	0	0
fresh	beef	calf	faecal	Phyllobacteriaceae	0.00203072	0.00240446	0.000939109	0.00415471
dry	beef	adult	oral	Bacteroidaceae	0.00202302	0.00135611	0.00236888	0.00238969
fresh	beef	adult	teat	Sporichthyaceae	0.00202129	0.00140359	0.00257748	0.00188591
fresh	dairy	calf	faecal	Methanobacteriaceae	0.00202036	0.00223252	0.000855014	0.00256809
4w	dairy	calf	oral	Comamonadaceae	0.00201146	0.00322539	0.000812625	0.00104927
fresh	dairy	adult	teat	uncultured_bacterium	0.00201103	0.000869166	0.0021761	0.00127757
fresh	beef	calf	faecal	X480.2	0.00200998	0.00315301	0.000469925	0.0012908
fresh	beef	calf	faecal	Dietziaceae	0.00200775	0.00175932	0.00205594	0.00175202
4w	dairy	adult	oral	Microbacteriaceae	0.0020064	0.00387948	0	0.00114244
fresh	beef	calf	oral	Acetobacteraceae	0.0020064	0.00305571	0.00109321	0.00161181
fresh	beef	adult	milk	Propionibacteriaceae	0.00200384	0.00135906	0.00240457	0.00158838
fresh	dairy	adult	oral	Rikenellaceae	0.00200118	0.00442679	0	8.61e-05
4w	beef	adult	teat	Pseudonocardiaceae	0.00199933	0.00253561	0.00107319	0.0023395
dry	dairy	adult	faecal	Planococcaceae	0.00199695	0.00174755	0.00186546	0.00071877
fresh	beef	calf	oral	Prevotellaceae	0.00198759	0.0024283	0.000568467	0.00423577
fresh	beef	adult	teat	Solirubrobacteraceae	0.00198479	0.00173642	0.00181379	0.00183664
fresh	beef	adult	teat	Cytophagaceae	0.00197451	0.00134729	0.00133655	0.00104509
fresh	beef	adult	vaginal	Oxalobacteraceae	0.00197183	0.00431138	0	0.000176101
4w	beef	calf	oral	Actinomycetaceae	0.00195466	0.00306055	0.000916598	0.0013792
4w	beef	adult	milk	Family_XIII	0.00194932	0.00435881	0	0
fresh	dairy	adult	teat	Hyphomicrobiaceae	0.00194568	0.00183372	0.00124026	0.000734109
fresh	beef	adult	teat	Micromonosporaceae	0.00194255	0.00219247	0.00127283	0.0035646
fresh	dairy	adult	oral	Bogoriellaceae	0.00194234	0.00307048	0.00019379	0.0023881
4w	dairy	adult	faecal	Carnobacteriaceae	0.00193781	0.00433308	0	0
4w	beef	adult	teat	Cellulomonadaceae	0.0019266	0.00206258	0.00128783	0.00261369
fresh	dairy	adult	milk	Dermacoccaceae	0.0019197	0.00182105	0.00178526	0.0015316
dry	beef	adult	teat	Bacteroidales_BS11_gut_group	0.00191625	0.00120039	0.00176496	0.000853714
fresh	beef	calf	oral	Demequinaceae	0.00191156	0.00189567	0.00137744	0.00144305
fresh	dairy	calf	faecal	Dermabacteraceae	0.00191095	0.00118162	0.00175162	0.00156176
dry	dairy	adult	vaginal	Staphylococcaceae	0.00190802	0.00332596	0.000383369	0.00045686
4w	beef	adult	teat	Unknown_Family	0.00190601	0.00261856	0.000695124	0.000537329
dry	beef	adult	oral	Erysipelotrichaceae	0.00190297	0.00140701	0.00189064	0.00156238
4w	dairy	adult	vaginal	Spirochaetaceae	0.00190275	0.00205025	0.000830245	0.00187815
fresh	beef	adult	oral	Xanthomonadaceae	0.00190028	0.00103623	0.0018851	0.0010468
4w	beef	adult	teat	Rhodobiaceae	0.00189848	0.00228748	0.0016477	0.00226903
dry	dairy	adult	vaginal	uncultured_bacterium	0.00189525	0.00141537	0.00189481	0.00165007
fresh	beef	adult	oral	Bacteroidales_S24.7_group	0.00189073	0.00337586	0.000745353	0.000819514
fresh	dairy	adult	milk	Peptostreptococcaceae	0.00188759	0.00306064	0.000510074	0.00170973
fresh	dairy	adult	teat	Peptococcaceae	0.00188604	0.000949974	0.00167856	0.000884243
dry	dairy	adult	teat	Brevibacteriaceae	0.00188276	0.00257141	0.00121633	0.000857115
fresh	beef	adult	teat	Alcaligenaceae	0.00187094	0.00141488	0.00216381	0.00190424
dry	dairy	adult	milk	Bacteroidales_S24.7_group	0.00186939	0.00224677	0.000547046	0.00395539
dry	beef	adult	faecal	Spirochaetaceae	0.00186664	0.0017716	0.0013379	0.000574552
fresh	beef	calf	oral	Unknown_Family	0.00186619	0.00205755	0.00100575	0.00387466
4w	dairy	calf	faecal	Enterococcaceae	0.00186451	0.00378196	0	0.000715401
4w	dairy	adult	faecal	Unknown_Family	0.00186189	0.00166892	0.00150138	0.0013487
fresh	beef	calf	oral	Nakamurellaceae	0.00185138	0.00195191	0.00126812	0.00304919
fresh	beef	adult	teat	Family_XI	0.00185105	0.00183236	0.000869484	0.0021533
4w	beef	calf	faecal	Pasteurellaceae	0.00184922	0.00306254	0.000644449	0.00113929
fresh	dairy	adult	oral	Peptostreptococcaceae	0.0018451	0.00205093	0.00137806	0.00316307
dry	dairy	adult	vaginal	Alcaligenaceae	0.00183017	0.0010864	0.00158128	0.000940193
4w	beef	adult	oral	Carnobacteriaceae	0.00182247	0.00126924	0.0020868	0.00145444
fresh	beef	calf	oral	Verrucomicrobiaceae	0.00182212	0.00186288	0.0017054	0.00240196
fresh	beef	calf	oral	Planctomycetaceae	0.0018164	0.00354229	0.000153049	0.000607836
4w	dairy	calf	oral	Sphingomonadaceae	0.00181543	0.00240324	0.000659522	0.00158656
4w	beef	adult	vaginal	Pseudomonadaceae	0.00181504	0.00320267	0.000403806	0.000425079
fresh	beef	adult	teat	Paenibacillaceae	0.00180977	0.00104885	0.0016865	0.000168182
fresh	dairy	adult	faecal	Spirochaetaceae	0.00180749	0.00169892	0.0012728	0.00063388
fresh	beef	calf	faecal	Caulobacteraceae	0.0018066	0.00299818	0.000209732	0.00159409
fresh	beef	adult	teat	Cellulomonadaceae	0.0017969	0.00146172	0.0022911	0.00233264
4w	dairy	adult	oral	Fibrobacteraceae	0.00179647	0.00192195	0.00133969	0.00287924
fresh	dairy	calf	oral	Dietziaceae	0.00179483	0.00186575	0.0010829	0.0023725
dry	dairy	adult	vaginal	Spirochaetaceae	0.00178298	0.00116798	0.00176095	0.00168704
fresh	beef	adult	oral	Bacteroidales_RF16_group	0.00178044	0.00224879	0.000657664	0.00146499
dry	dairy	adult	vaginal	Peptococcaceae	0.00178006	0.00160226	0.00109095	0.000337011
fresh	beef	calf	faecal	Dermabacteraceae	0.00177651	0.00267312	0.0010708	0.000938386
fresh	dairy	adult	oral	Nocardioidaceae	0.00177087	0.000460188	0.0016533	0.000438237
dry	beef	adult	teat	Clostridiales_vadinBB60_group	0.00176365	0.00109957	0.00173191	0.00129966
fresh	beef	calf	faecal	Bacteroidales_Incertae_Sedis	0.00176075	0.00328134	0.000471847	0.000728145
fresh	dairy	adult	vaginal	Methanocorpusculaceae	0.00175733	0.00359637	0	0.000613497
fresh	dairy	adult	oral	Dietziaceae	0.00175687	0.00190696	0.0012527	0.00361276
fresh	beef	calf	faecal	Bradyrhizobiaceae	0.00173971	0.00312195	0.000157299	0.00130264
fresh	dairy	adult	vaginal	Aerococcaceae	0.00173211	0.00172998	0.00116322	0.000706876
4w	dairy	adult	teat	Desulfovibrionaceae	0.00172609	0.000685715	0.00178159	0.00103886
4w	dairy	adult	vaginal	Unknown_Family	0.0017248	0.00218589	0.000884617	0.00107103
fresh	beef	calf	oral	Mycobacteriaceae	0.00170432	0.00257223	0.00111235	0.00122439
fresh	beef	calf	oral	Iamiaceae	0.00170301	0.00209245	0.000874565	0.00280505
4w	dairy	adult	milk	Cellulomonadaceae	0.00170213	0.00380607	0	0
4w	dairy	adult	milk	Prevotellaceae	0.00170213	0.00380607	0	0
fresh	beef	adult	teat	Rhodobiaceae	0.00170095	0.00160826	0.00120919	0.00262429
dry	beef	adult	teat	p.2534.18B5_gut_group	0.00170093	0.00150272	0.00162482	0.000753307
dry	dairy	adult	oral	Veillonellaceae	0.00169825	0.00222993	0.000275002	0.00361734
4w	beef	calf	oral	Comamonadaceae	0.00169789	0.0019326	0.000630169	0.00158272
fresh	beef	calf	faecal	Clostridiales_vadinBB60_group	0.00169765	0.00277727	0.00044568	0.00149912
4w	beef	adult	teat	Coriobacteriaceae	0.00169683	0.000990499	0.00193004	0.00114245
4w	beef	adult	teat	Leuconostocaceae	0.00169579	0.00198384	0.000669379	0.00211996
fresh	dairy	adult	faecal	Victivallaceae	0.00169048	0.0011338	0.00162725	0.000513502
dry	beef	adult	teat	Verrucomicrobiaceae	0.00168081	0.00191187	0.00123115	0.00104326
dry	dairy	adult	teat	Actinomycetaceae	0.00167712	0.00106741	0.00185929	0.00170147
4w	dairy	adult	faecal	Desulfovibrionaceae	0.00167476	0.000894193	0.00180564	0.00136924
fresh	dairy	adult	oral	Brucellaceae	0.00167137	0.00184348	0.00109611	0.00361738
4w	dairy	adult	teat	Bacteroidales_Incertae_Sedis	0.00167009	0.00124839	0.00201525	0.00110052
fresh	dairy	calf	oral	Family_XIII	0.00166656	0.0019004	0.00115585	0.000875646
dry	dairy	adult	teat	Bacteroidales_Incertae_Sedis	0.00166264	0.000736935	0.00176013	0.000474241
fresh	beef	adult	vaginal	Neisseriaceae	0.00165538	0.00329911	0.000301402	0.00042803
fresh	dairy	adult	vaginal	Victivallaceae	0.00165407	0.00161875	0.00133712	0.00122184
fresh	dairy	adult	teat	Caulobacteraceae	0.00164963	0.00147932	0.000951832	0.000702673
4w	dairy	calf	oral	Defluviitaleaceae	0.00164949	0.00274779	0.000310945	0.00149694
4w	beef	adult	teat	Planctomycetaceae	0.00164769	0.00237111	0.000746614	0.000285634
fresh	beef	adult	milk	Micromonosporaceae	0.00164745	0.0034685	0	0.000392619
4w	beef	adult	oral	Fusobacteriaceae	0.0016434	0.00298698	0	0.0013307
fresh	dairy	adult	oral	Propionibacteriaceae	0.00164215	0.00135931	0.00172246	0.00140831
fresh	beef	adult	oral	Erysipelotrichaceae	0.00164097	0.00123426	0.00144686	0.00165552
dry	dairy	adult	teat	Family_XI	0.00163667	0.000449313	0.0016471	0.00015355
fresh	dairy	adult	faecal	Alcaligenaceae	0.00163618	0.000481097	0.00183673	0.000646309
fresh	dairy	adult	teat	Desulfovibrionaceae	0.00163337	0.000577873	0.00187479	0.000849109
fresh	beef	adult	vaginal	Clostridiaceae_1	0.00162614	0.000739465	0.00140654	0.000906444
fresh	dairy	adult	oral	Paenibacillaceae	0.00162545	0.00171861	0.00104339	0.000829419
fresh	dairy	calf	faecal	Brevibacteriaceae	0.00162541	0.00102844	0.00209381	0.00103821
fresh	beef	adult	oral	Fusobacteriaceae	0.00162459	0.00214733	0.000578481	0.00214012
4w	beef	adult	teat	Sporichthyaceae	0.00162323	0.00147343	0.00167345	0.0017946
4w	dairy	adult	vaginal	Desulfovibrionaceae	0.00162209	0.00123221	0.00156282	0.00169643
dry	dairy	adult	teat	Spirochaetaceae	0.00161717	0.000631753	0.00133033	0.0010485
4w	dairy	adult	oral	Bifidobacteriaceae	0.00160321	0.00100235	0.00119963	0.00137808
dry	dairy	adult	teat	Peptococcaceae	0.00160309	0.000229355	0.00154152	0.000261225
dry	dairy	adult	vaginal	Actinomycetaceae	0.00160102	0.00296758	0	0.00117397
4w	beef	adult	faecal	Planctomycetaceae	0.00159714	0.000620568	0.00164912	0.00114167
fresh	dairy	adult	milk	Bacteroidaceae	0.00159561	0.00316027	0	0.000759878
fresh	beef	calf	oral	BIrii41	0.00159169	0.00249801	0.000765245	0.00123325
4w	beef	adult	teat	p.2534.18B5_gut_group	0.00159112	0.00181796	0.00129756	0.00201274
dry	dairy	adult	milk	Clostridiales_vadinBB60_group	0.00159062	0.00153593	0.00136674	0.00177351
fresh	dairy	calf	faecal	Thermoactinomycetaceae	0.00158895	0.0015382	0.00182908	0.00247285
4w	beef	adult	teat	Paenibacillaceae	0.00158603	0.00153598	0.000779423	0.00225547
dry	beef	adult	teat	Desulfovibrionaceae	0.00157316	0.000902969	0.00136279	0.000173287
4w	dairy	calf	oral	Bifidobacteriaceae	0.00157053	0.00147554	0.000879362	0.00212499
dry	dairy	adult	teat	uncultured_bacterium	0.00156842	0.000563723	0.0018756	0.000849483
dry	beef	adult	teat	Alcanivoracaceae	0.00156004	0.00127721	0.00176496	0.00184338
dry	dairy	adult	oral	Leptotrichiaceae	0.00155993	0.00241542	0.000978314	0.00103564
fresh	dairy	adult	milk	Moraxellaceae	0.00155976	0.00154768	0.00194775	0.00227963
dry	dairy	adult	oral	Dermabacteraceae	0.00155876	0.00142284	0.0014593	0.00264191
fresh	beef	adult	teat	Campylobacteraceae	0.00155568	0.00244442	0.000421271	0.00066362
fresh	dairy	adult	vaginal	Unknown_Family	0.00155064	0.00159921	0.000724113	0.00274202
dry	beef	adult	teat	Actinomycetaceae	0.00154992	0.000468453	0.00139979	0.000723196
fresh	dairy	adult	vaginal	Spirochaetaceae	0.0015477	0.00131672	0.00171422	0.0019467
dry	dairy	adult	vaginal	Moraxellaceae	0.00154579	0.00222212	0.00020911	0.00245975
fresh	dairy	calf	oral	GR.WP33.58	0.00154113	0.00344607	0	0
fresh	dairy	adult	oral	Actinopolysporaceae	0.00153737	0.00137805	0.00118427	0.00103552
4w	beef	adult	oral	Spirochaetaceae	0.00153355	0.00167053	0.00130867	0.00247598
4w	beef	adult	teat	DA101_soil_group	0.00153235	0.00164767	0.00118428	0.00160808
fresh	dairy	adult	oral	Cytophagaceae	0.00152968	0.00114932	0.00131347	0.00120783
dry	dairy	adult	faecal	Aerococcaceae	0.0015269	0.00191417	0.00110419	0.00189195
fresh	beef	calf	oral	Idiomarinaceae	0.00152422	0.00340826	0	0
4w	beef	adult	faecal	Deinococcaceae	0.00152222	0.0019216	0.000968596	0.0008019
fresh	beef	adult	milk	Comamonadaceae	0.00151804	0.00339445	0	0
fresh	dairy	adult	faecal	Unknown_Family	0.00151309	0.00114391	0.000815924	0.00140383
dry	beef	adult	vaginal	Methanocorpusculaceae	0.00150336	0.00210753	0	0.00311961
dry	beef	adult	teat	Coriobacteriaceae	0.00150197	0.000955585	0.00139983	0.000989877
fresh	beef	calf	oral	Phyllobacteriaceae	0.00150133	0.000956527	0.00174913	0.000552827
dry	dairy	adult	vaginal	Pseudomonadaceae	0.00149793	0.00252717	0.000143546	0.00146377
4w	dairy	adult	vaginal	Family_XI	0.00149569	0.00334448	0	0
fresh	beef	calf	faecal	p.2534.18B5_gut_group	0.00149353	0.00276817	0.00044568	0.000599649
dry	beef	adult	vaginal	Flavobacteriaceae	0.0014871	0.00325171	0	0.000132454
fresh	dairy	adult	faecal	Planctomycetaceae	0.00148566	0.00043646	0.00149544	0.000520468
fresh	beef	adult	oral	DA101_soil_group	0.00148485	0.00156326	0.0012257	0.0028924
dry	dairy	adult	vaginal	Planococcaceae	0.0014773	0.00286248	0.000193434	0.000614937
dry	dairy	adult	oral	Planococcaceae	0.00147509	0.00132682	0.00134518	0.0012116
4w	beef	calf	oral	Corynebacteriaceae	0.00147285	0.00152678	0.00181174	0.00191804
fresh	dairy	adult	oral	Christensenellaceae	0.00146661	0.00167643	0.00140929	0.00185177
dry	beef	adult	teat	Propionibacteriaceae	0.0014538	0.000462691	0.00161057	0.000494554
fresh	beef	calf	oral	Oceanospirillaceae	0.00145251	0.00115644	0.0013783	0.000340564
4w	dairy	adult	oral	Pseudonocardiaceae	0.00145186	0.00324646	0	0
fresh	beef	adult	milk	Pasteurellaceae	0.00145088	0.0020472	0.000169614	0.0025023
4w	beef	adult	vaginal	Peptococcaceae	0.00144989	0.000653995	0.00175983	0.00051435
dry	dairy	adult	vaginal	uncultured_Mollicutes_bacterium	0.0014468	0.000483537	0.00167288	0.000539138
4w	beef	adult	teat	Nitrosomonadaceae	0.00144458	0.00197571	0.000950541	0.000766852
4w	beef	adult	milk	Succinivibrionaceae	0.00144404	0.00322898	0	0
4w	dairy	adult	vaginal	Peptococcaceae	0.00144173	0.00147289	0.000860215	0.00048563
fresh	beef	calf	faecal	DA101_soil_group	0.00143976	0.00244889	0	0.00154499
fresh	dairy	adult	oral	Aurantimonadaceae	0.00143856	0.000815197	0.0013996	0.000460875
dry	beef	adult	teat	GR.WP33.58	0.00143479	0.00103183	0.00115586	0.000402058
fresh	beef	adult	milk	Lachnospiraceae	0.00143323	0.00320481	0	0
dry	beef	adult	teat	Piscirickettsiaceae	0.00143242	0.000609452	0.0013085	0.000490699
fresh	beef	adult	vaginal	Carnobacteriaceae	0.00142799	0.00147442	0.00153459	0.00215988
fresh	beef	adult	teat	Chitinophagaceae	0.00142609	0.00120887	0.000763657	0.00188891
4w	dairy	calf	oral	Methylobacteriaceae	0.00142356	0.0029611	0	0.000406621
4w	beef	adult	faecal	Planococcaceae	0.00142267	0.000628152	0.00124841	0.000680404
dry	beef	adult	oral	Dermabacteraceae	0.00142186	0.00122759	0.0022318	0.00219531
dry	dairy	adult	faecal	uncultured_Mollicutes_bacterium	0.00142074	0.000546316	0.00143689	0.000338529
4w	dairy	adult	milk	Rikenellaceae	0.00141844	0.00317173	0	0
dry	beef	adult	teat	Chromatiaceae	0.00141813	0.000425767	0.00152151	0.000712142
fresh	beef	adult	teat	Nitrosomonadaceae	0.00141736	0.00159852	0.000700057	0.00177238
dry	beef	adult	oral	Spirochaetaceae	0.00141639	0.00299572	0.000152168	0.00015625
fresh	beef	adult	milk	uncultured_bacterium	0.00141627	0.00316688	0	0
fresh	dairy	calf	faecal	Actinopolysporaceae	0.00141506	0.00205615	0.000457678	0.00175688
fresh	beef	calf	faecal	Brevibacteriaceae	0.00141191	0.0027681	0	0.000728145
dry	dairy	adult	faecal	Bacteroidales_BS11_gut_group	0.00141095	0.00168155	0.000512772	0.00192725
4w	dairy	adult	faecal	uncultured_bacterium	0.00141077	0.00105925	0.00101461	0.00140048
fresh	beef	adult	teat	Bacteroidales_BS11_gut_group	0.00140902	0.00102059	0.0017499	0.000895259
fresh	dairy	adult	teat	Beutenbergiaceae	0.00140563	0.000821679	0.00100952	0.00130433
fresh	beef	adult	vaginal	Pseudomonadaceae	0.00139889	0.0022553	0.000327044	0.00112745
fresh	dairy	adult	milk	Bacteroidales_S24.7_group	0.0013978	0.00312558	0	0
4w	dairy	calf	oral	Carnobacteriaceae	0.00139381	0.0022314	0.000659522	0.000999536
fresh	beef	calf	oral	Bacteroidales_RF16_group	0.00139102	0.00255749	0	0.00106394
fresh	beef	adult	oral	Peptostreptococcaceae	0.00138959	0.00121443	0.00147908	0.000863603
fresh	dairy	calf	oral	Streptomycetaceae	0.00137934	0.00279255	0	0.000539395
fresh	beef	adult	teat	Iamiaceae	0.00137439	0.000868578	0.00175014	0.000810913
fresh	beef	adult	faecal	Clostridiaceae_1	0.00137162	0.00125574	0.00214778	0.00229304
4w	dairy	adult	oral	Defluviitaleaceae	0.00136824	0.00103697	0.00152479	0.00165524
dry	dairy	adult	teat	Oceanospirillaceae	0.00136655	0.00121144	0.00137258	0.0010139
4w	dairy	adult	oral	Xanthomonadaceae	0.00136365	0.00280392	0	0.000450965
fresh	beef	adult	teat	Verrucomicrobiaceae	0.00135528	0.000609774	0.00130465	0.000696603
4w	beef	adult	teat	uncultured_rumen_bacterium	0.00135316	0.00164769	0.00113452	0.00101445
dry	beef	adult	teat	Caulobacteraceae	0.0013523	0.000687362	0.00119761	0.000965484
fresh	beef	adult	milk	Xanthomonadaceae	0.00135188	0.00285057	0	0.000314095
fresh	beef	adult	milk	Pseudomonadaceae	0.00135078	0.00241644	0	0.00117786
fresh	beef	adult	oral	Propionibacteriaceae	0.00135054	0.00132136	0.000964574	0.00206808
fresh	dairy	adult	teat	Nakamurellaceae	0.00134873	0.00135914	0.0011925	0.000623496
fresh	dairy	adult	vaginal	Sphingobacteriaceae	0.00133931	0.00246007	0.000367709	0.000613497
4w	dairy	calf	faecal	Succinivibrionaceae	0.00133889	0.000877621	0.0016963	0.00110874
dry	beef	adult	vaginal	Deinococcaceae	0.00132521	0.00292578	0	6.73e-05
fresh	beef	adult	teat	Clostridiales_vadinBB60_group	0.0013244	0.00153988	0.000549568	0.000941778
fresh	dairy	adult	vaginal	Planococcaceae	0.00132216	0.00164767	0.00123934	0.00133712
fresh	beef	adult	teat	Streptomycetaceae	0.00131995	0.0018972	0	0.00248424
4w	beef	adult	vaginal	Bacillaceae	0.001319	0.00113378	0.00117322	0.000164875
fresh	dairy	adult	teat	Nocardiopsaceae	0.00131488	0.00171641	0.000363687	0.00239468
fresh	dairy	calf	oral	Clostridiaceae_1	0.00131444	0.00116188	0.000732036	0.00114717
4w	beef	adult	teat	Desulfovibrionaceae	0.00131354	0.00123816	0.00129756	0.00177727
fresh	dairy	adult	milk	Clostridiaceae_1	0.00131102	0.0018476	0	0.00265957
4w	dairy	adult	teat	Unknown_Family	0.0013087	0.000621329	0.00132976	0.000579286
fresh	beef	calf	faecal	Desulfovibrionaceae	0.00130734	0.00228405	0.000498112	0.000608381
4w	beef	adult	teat	Bacteroidales_Incertae_Sedis	0.00130251	0.00113354	0.00117199	0.00175201
fresh	beef	calf	oral	Solirubrobacteraceae	0.00130042	0.00228782	0.000507811	0.00063406
fresh	dairy	adult	vaginal	Neisseriaceae	0.00129905	0.00239777	0	0.000973767
dry	beef	adult	teat	Streptococcaceae	0.00129744	0.000871593	0.00162758	0.00121657
dry	dairy	adult	vaginal	Enterobacteriaceae	0.00129595	0.0022607	0.000143546	0.000844212
fresh	beef	calf	oral	Rhodobiaceae	0.00129536	0.00215342	4.84e-05	0.00144303
fresh	dairy	adult	teat	Actinomycetaceae	0.00129504	0.00060465	0.0014202	0.000703954
fresh	dairy	adult	oral	Methanobacteriaceae	0.00129454	0.00138388	0.000796693	0.00171638
fresh	dairy	adult	teat	Oceanospirillaceae	0.00129001	0.000395303	0.00135865	0.000333954
fresh	dairy	adult	vaginal	Bacillaceae	0.00128888	0.00109263	0.00087928	0.00119715
4w	beef	adult	teat	Verrucomicrobiaceae	0.0012881	0.000933439	0.000889228	0.0007556
4w	dairy	adult	teat	Peptococcaceae	0.00128634	0.000401382	0.00148253	0.000246962
fresh	dairy	calf	faecal	Actinomycetaceae	0.00127818	0.00191574	0	0.00209381
4w	beef	adult	teat	Cytophagaceae	0.00127768	0.000809313	0.00156377	0.000614093
4w	dairy	adult	vaginal	Mycoplasmataceae	0.00127502	0.00285103	0	0
dry	beef	adult	vaginal	Staphylococcaceae	0.00127269	0.00178935	0.000134608	0.00225172
fresh	beef	calf	faecal	Bacteroidales_BS11_gut_group	0.00127256	0.00245879	0	0.000728145
fresh	dairy	adult	teat	Rhodobacteraceae	0.00127045	0.000710399	0.00103836	0.000451935
dry	beef	adult	vaginal	Victivallaceae	0.0012681	0.00181271	0.000738856	0.00034633
4w	dairy	adult	oral	Staphylococcaceae	0.0012673	0.00283377	0	0
4w	beef	calf	oral	Fusobacteriaceae	0.00126721	0.00158157	0.000427147	0.00204925
4w	beef	adult	vaginal	Dermabacteraceae	0.00126603	0.00208409	0.000408092	0.00100069
dry	dairy	adult	oral	Leuconostocaceae	0.00126412	0.00224371	0	0.00114137
4w	dairy	adult	oral	Desulfovibrionaceae	0.00126337	0.000781791	0.00128844	0.000694112
4w	dairy	adult	teat	Spirochaetaceae	0.00125748	0.000948339	0.0009054	0.00132671
dry	beef	adult	vaginal	uncultured_rumen_bacterium	0.00125062	0.0016434	0.000450343	0.00201133
fresh	beef	adult	oral	Staphylococcaceae	0.00124677	0.000988812	0.000609031	0.00163746
fresh	beef	adult	milk	Dermacoccaceae	0.00124433	0.000961939	0.00150285	0.00113966
fresh	dairy	adult	vaginal	Enterobacteriaceae	0.00124264	0.00167869	0.000581609	0.000888762
dry	beef	adult	teat	Clostridiaceae_1	0.00124031	0.000934	0.000758534	0.00109066
dry	beef	adult	faecal	Planctomycetaceae	0.00123877	0.0010089	0.000649891	0.0013808
4w	beef	adult	vaginal	Campylobacteraceae	0.00123593	0.00179342	0.000646456	0.000644778
dry	beef	adult	oral	Alcaligenaceae	0.00123496	0.00113113	0.000481179	0.00199737
fresh	beef	adult	milk	Sphingomonadaceae	0.00122891	0.00257594	0	0.000314095
dry	beef	adult	vaginal	Enterococcaceae	0.00122878	0.00212212	0	0.00124313
fresh	beef	calf	oral	Nitrosomonadaceae	0.001226	0.00160519	0.000721516	0.00154761
dry	dairy	adult	milk	Acidaminococcaceae	0.00122396	0.00112862	0.00064433	0.00150307
fresh	beef	calf	oral	Clostridiaceae_1	0.00122246	0.00117555	0.00102761	0.000985056
fresh	beef	adult	milk	uncultured	0.00122122	0.00273072	0	0
dry	beef	adult	teat	Nocardiaceae	0.00122033	0.00139448	0.000751189	0.000434788
fresh	beef	calf	oral	Alcaligenaceae	0.00121613	0.000966435	0.00112452	0.000830731
fresh	beef	calf	oral	Haliangiaceae	0.00121533	0.00149363	0.000437283	0.00249069
dry	beef	adult	teat	Neisseriaceae	0.00121503	0.00189712	0.000643797	0.000897254
fresh	beef	calf	oral	Xanthomonadales_Incertae_Sedis	0.00121368	0.00192634	0.000531992	0.000692085
dry	dairy	adult	milk	uncultured_bacterium	0.00121361	0.00133602	0.00123085	0.00161557
4w	dairy	adult	faecal	p.2534.18B5_gut_group	0.00121273	0.00167886	0	0.00268247
4w	beef	adult	oral	Anaerolineaceae	0.00120316	0.00147423	0.00116719	0.00123799
dry	dairy	adult	teat	uncultured_rumen_bacterium	0.00120225	0.000649539	0.000929133	0.000800635
4w	beef	adult	faecal	Defluviitaleaceae	0.00120111	0.000428111	0.00121146	0.000435642
fresh	beef	calf	faecal	Verrucomicrobiaceae	0.00119997	0.00166374	0.000314597	0.00150819
fresh	beef	adult	teat	Caulobacteraceae	0.00119933	0.000565272	0.00109914	0.000567024
4w	beef	adult	vaginal	Unknown_Family	0.00119712	0.000667833	0.00137002	0.000809675
fresh	beef	adult	milk	Xanthobacteraceae	0.00119154	0.00266436	0	0
fresh	beef	adult	teat	Pseudonocardiaceae	0.00119032	0.00117528	0.00140011	0.00189423
fresh	beef	adult	oral	Nocardiaceae	0.00118857	0.000843872	0.00131121	0.00109545
dry	dairy	adult	teat	Dermabacteraceae	0.00118567	0.00064293	0.00112733	0.000776633
fresh	beef	calf	oral	uncultured_proteobacterium	0.0011844	0.00206196	0.000386903	0.000699652
dry	beef	adult	teat	Bacteriovoracaceae	0.00117705	0.000732654	0.000975216	0.00139854
4w	beef	calf	faecal	Rhodospirillaceae	0.00117366	0.00188954	0.000548747	0.000826873
fresh	dairy	adult	oral	Caulobacteraceae	0.00117337	0.000827305	0.000782541	0.0014876
fresh	beef	calf	oral	Family_XIII	0.00116746	0.00128846	0.000874565	0.00140853
4w	dairy	adult	oral	Spirochaetaceae	0.00116529	0.00122269	0.000992123	0.00219382
dry	dairy	adult	vaginal	Bacillaceae	0.00116382	0.00260238	0	0
4w	dairy	adult	vaginal	Actinomycetaceae	0.00116113	0.00259637	0	0
4w	beef	adult	teat	Burkholderiaceae	0.00115905	0.000959498	0.000643871	0.000726165
dry	dairy	adult	vaginal	Verrucomicrobiaceae	0.00115422	0.00113214	0.00063557	0.00155945
fresh	beef	calf	oral	Methylophilaceae	0.00115046	0.0014007	0.000712197	0.00172727
dry	beef	adult	oral	Bacteroidales_RF16_group	0.00114913	0.00109732	0.000738059	0.00100505
fresh	beef	adult	milk	Lactobacillaceae	0.0011479	0.00147405	0.000678455	0.0015275
4w	beef	adult	oral	Bacteroidaceae	0.00114778	0.000857273	0.00108999	0.00123696
fresh	dairy	adult	oral	Listeriaceae	0.00114774	0.00137484	0.000367399	0.00166234
dry	dairy	adult	vaginal	Desulfovibrionaceae	0.00114624	0.000775598	0.00105007	0.000869455
dry	beef	adult	faecal	Streptococcaceae	0.00114565	0.00146309	0.000735469	0.000945816
fresh	beef	adult	faecal	Streptococcaceae	0.00114521	0.00136365	0.000529163	0.00227297
fresh	dairy	adult	oral	Sanguibacteraceae	0.00114151	0.00081245	0.00119007	0.000405036
4w	dairy	adult	faecal	Alcaligenaceae	0.00114111	0.000569466	0.0012428	0.000747636
4w	beef	adult	teat	Xanthomonadales_Incertae_Sedis	0.0011411	0.00219961	0.00012557	0.000310261
fresh	beef	adult	milk	Demequinaceae	0.00113967	0.00156447	0	0.00269262
fresh	dairy	adult	oral	Clostridiaceae_1	0.00113829	0.00102214	0.0012527	0.00178553
4w	dairy	adult	vaginal	uncultured_Mollicutes_bacterium	0.00113775	0.000749529	0.00115	0.000654961
fresh	dairy	adult	teat	Spirochaetaceae	0.00113636	0.000950014	0.000980675	0.000883605
4w	dairy	adult	milk	Veillonellaceae	0.00113475	0.00253738	0	0
dry	dairy	adult	oral	Pseudomonadaceae	0.00112489	0.0013647	0.000687506	0.000475127
4w	beef	adult	teat	uncultured_proteobacterium	0.00112228	0.00147222	0.00076654	0.000860373
dry	beef	adult	oral	Nocardioidaceae	0.00111404	0.0014071	0.000318907	0.00228253
fresh	beef	calf	oral	Polyangiaceae	0.00111268	0.00146805	0.000306098	0.0019587
fresh	beef	calf	faecal	Nakamurellaceae	0.00110818	0.00175815	0	0.00151469
fresh	beef	calf	faecal	Coriobacteriaceae	0.00110748	0.00117071	0.00102999	0.00180893
dry	dairy	adult	milk	Micrococcaceae	0.00110736	0.00115008	0.00129988	0.00150344
dry	dairy	adult	teat	Desulfovibrionaceae	0.00110456	0.000478086	0.00096683	0.000377563
4w	dairy	adult	oral	Bacillaceae	0.0011012	0.00246236	0	0
fresh	beef	calf	oral	Methylobacteriaceae	0.00110061	0.000977074	0.00131185	0.00137804
fresh	dairy	calf	faecal	Rhodobacteraceae	0.00109746	0.000939707	0.000966208	0.000600159
fresh	beef	adult	vaginal	Succinivibrionaceae	0.00109514	0.00183066	0.000397481	0.000528374
fresh	beef	adult	teat	Acidaminococcaceae	0.00109495	0.000716946	0.000922803	0.000866185
fresh	dairy	adult	teat	Kineosporiaceae	0.00109389	0.00081054	0.000894145	0.000170677
fresh	beef	adult	faecal	Bacillaceae	0.00109328	0.00198751	0	0.000884397
4w	beef	calf	oral	Microbacteriaceae	0.00109288	0.00171628	0	0.00154379
dry	dairy	adult	teat	Enterococcaceae	0.00109102	0.00156824	0.000297486	0.00148333
dry	beef	adult	faecal	Alcaligenaceae	0.00108916	0.00181674	0.000360203	0.000800363
dry	beef	adult	teat	Cyclobacteriaceae	0.00108757	0.000752572	0.000722413	0.000775919
fresh	beef	adult	oral	Dietziaceae	0.00108334	0.00120722	0.000701508	0.00086141
fresh	beef	adult	oral	Spirochaetaceae	0.001082	0.00219676	0.000114019	0.000290015
dry	dairy	adult	teat	Halomonadaceae	0.00108027	0.00169268	0	0.00153701
fresh	beef	calf	faecal	Micromonosporaceae	0.00107912	0.00162897	0.000328947	0.00121175
4w	dairy	calf	oral	Caulobacteraceae	0.00107807	0.00241064	0	0
fresh	beef	adult	teat	Methanobacteriaceae	0.00107753	0.00116413	0.000609778	8.8396e-05
dry	beef	adult	teat	Victivallaceae	0.00107468	0.0008205	0.000821618	0.000212794
dry	dairy	adult	oral	Alcaligenaceae	0.00107406	0.00114826	0.000753189	0.000336481
fresh	dairy	adult	teat	Thermoactinomycetaceae	0.00107397	0.000318104	0.00114701	0.000469778
4w	dairy	adult	vaginal	uncultured_bacterium	0.00107234	0.000820388	0.00118606	0.00107088
fresh	beef	calf	faecal	Methylobacteriaceae	0.00107184	0.002253	0	0.000262164
dry	dairy	adult	teat	uncultured_Mollicutes_bacterium	0.001067	0.000507847	0.00109807	0.00034697
4w	beef	adult	milk	Nocardioidaceae	0.00106572	0.00238302	0	0
dry	dairy	adult	oral	Comamonadaceae	0.00106533	0.00156021	0.000704669	0.000856025
4w	dairy	calf	oral	Micrococcaceae	0.00106433	0.0014667	0	0.00242744
fresh	beef	adult	teat	Rhizobiaceae	0.00106257	0.000789527	0.00109914	0.00121778
fresh	dairy	adult	milk	Christensenellaceae	0.00106135	0.00152843	0	0.00198413
fresh	dairy	adult	faecal	Defluviitaleaceae	0.00106	0.000768756	0.00123374	0.000869966
4w	beef	calf	oral	Staphylococcaceae	0.00105759	0.00131326	0.000326641	0.00228436
fresh	dairy	calf	oral	Hyphomicrobiaceae	0.00105304	0.00129575	0.000408266	0.002042
4w	dairy	adult	oral	Carnobacteriaceae	0.00105198	0.00235231	0	0
fresh	dairy	adult	vaginal	Pseudonocardiaceae	0.00104888	0.00110758	0.000935985	0.00119359
fresh	beef	adult	vaginal	Alcaligenaceae	0.00104569	0.00088235	0.00116488	0.00146777
fresh	beef	calf	faecal	Demequinaceae	0.00104336	0.00113008	0.000605877	0.00125192
fresh	beef	adult	milk	Streptomycetaceae	0.00103839	0.00161839	0	0.00150285
4w	beef	adult	teat	Rhizobiaceae	0.00103808	0.000704704	0.000950541	0.00081238
fresh	beef	calf	faecal	Hyphomicrobiaceae	0.00103593	0.00136825	0.000140977	0.00225461
fresh	dairy	adult	teat	Bacteroidales_BS11_gut_group	0.00103193	0.00112976	0.000506918	0.00101954
dry	dairy	adult	faecal	uncultured_rumen_bacterium	0.00102863	0.000976678	0.000641739	0.000554823
dry	dairy	adult	milk	Pseudomonadaceae	0.00102795	0.000708997	0.000705651	0.000910726
dry	dairy	adult	oral	Thermoactinomycetaceae	0.00102183	0.00125346	0.000407966	0.00197085
fresh	dairy	adult	oral	Family_XI	0.00102162	0.0013958	0.000129193	0.00194169
fresh	beef	calf	faecal	Methanobacteriaceae	0.00102134	0.00134994	0.000685313	0.000721445
fresh	dairy	calf	oral	Phyllobacteriaceae	0.00101815	0.00132423	0.000882297	0.000972063
fresh	beef	adult	vaginal	Spirochaetaceae	0.00101613	0.000884102	0.000805031	0.000291519
4w	dairy	adult	vaginal	Fusobacteriaceae	0.00101353	0.00226632	0	0
4w	dairy	calf	oral	Leuconostocaceae	0.00101182	0.00205525	0	0.000382702
fresh	dairy	adult	oral	Porphyromonadaceae	0.00101147	0.000811844	0.00150016	0.0013756
dry	beef	adult	oral	uncultured_bacterium	0.00101049	0.00102733	0.00101922	0.00173836
fresh	beef	calf	faecal	Sporichthyaceae	0.00100769	0.00176208	0	0.000969403
fresh	beef	adult	milk	X480.2	0.0010074	0.00167542	0.000471143	0.000601142
4w	dairy	adult	teat	Intrasporangiaceae	0.00100693	0.000999619	0.000525716	0.00109973
4w	dairy	calf	oral	Desulfovibrionaceae	0.00100233	0.0013011	0.000428373	0.00140637
4w	beef	adult	oral	Desulfovibrionaceae	0.00100056	0.000970262	0.000792315	0.00172128
fresh	dairy	adult	milk	Pasteurellaceae	0.00100043	0.00114	0.00091659	0.00132979
fresh	dairy	calf	oral	Sanguibacteraceae	0.00100007	0.00162714	0.000213854	0.000963206
4w	dairy	adult	oral	Actinomycetaceae	0.00100006	0.00185891	0.00021045	0.000483469
dry	dairy	adult	milk	Moraxellaceae	0.0009981	0.000760194	0.00136674	0.00094988
4w	beef	calf	faecal	Methanobacteriaceae	0.000998053	0.000596172	0.000826873	0.000926318
fresh	beef	calf	faecal	Rhodobiaceae	0.000996542	0.0018621	0	0.000699504
fresh	dairy	calf	oral	Prevotellaceae	0.000996473	0.00105812	0.000598444	0.00183858
4w	beef	adult	teat	Haliangiaceae	0.000993106	0.00109412	0.000551927	0.000801921
dry	beef	adult	faecal	Moraxellaceae	0.000993036	0.000960386	0.00084905	0.000789589
fresh	beef	adult	teat	Brevibacteriaceae	0.000992993	0.00111463	0.000434742	0.000640065
4w	beef	adult	teat	Bacteroidales_BS11_gut_group	0.000992704	0.00127589	0.000440544	0.0015487
4w	dairy	adult	teat	Family_XI	0.000992385	0.000897213	0.000739811	0.000332567
dry	beef	adult	oral	Anaerolineaceae	0.000988955	0.000703331	0.000728929	0.0010334
fresh	beef	calf	faecal	Iamiaceae	0.00098875	0.00167177	0.00036703	0.000636171
fresh	dairy	adult	teat	Phyllobacteriaceae	0.000981875	0.000276804	0.000873419	0.000188964
fresh	beef	adult	oral	Bacillaceae	0.000981424	0.0010888	0.000484579	0.00203898
fresh	beef	calf	faecal	Lactobacillaceae	0.000981254	0.00100698	0.000970008	0.00166616
dry	beef	adult	teat	Brevibacteriaceae	0.000979984	0.000425536	0.000950366	0.000547702
4w	beef	calf	faecal	Aerococcaceae	0.000979967	0.00141995	0	0.00179321
fresh	beef	adult	teat	Planctomycetaceae	0.00097971	0.00105611	0.000509133	0.000938369
fresh	beef	adult	teat	Idiomarinaceae	0.000979509	0.001297	0.00041367	0.00143498
dry	beef	adult	faecal	Unknown_Family	0.000975727	0.000935255	0.00100305	0.00059724
fresh	dairy	adult	teat	Enterococcaceae	0.000974689	0.000618746	0.00109029	0.000655043
fresh	dairy	adult	vaginal	Brevibacteriaceae	0.000974541	0.00194341	0.000100284	0.000140967
fresh	beef	calf	faecal	Paenibacillaceae	0.000973749	0.00148258	0.000340814	0.000281717
fresh	beef	adult	vaginal	Peptococcaceae	0.000973704	0.000578316	0.00107014	0.000622446
fresh	beef	adult	vaginal	Bacillaceae	0.000972937	0.000880981	0.000513159	0.000505794
dry	beef	adult	oral	Thermoplasmatales_Incertae_Sedis	0.000972736	0.00163443	0.000253906	0.000280777
fresh	beef	adult	oral	Nocardioidaceae	0.00097204	0.000974322	0.000964135	0.0019141
dry	dairy	adult	vaginal	p.2534.18B5_gut_group	0.000970294	0.00124976	0.000689022	0.000814494
fresh	dairy	adult	vaginal	Pasteurellaceae	0.000962281	0.000999193	0.000826227	0.00199131
dry	dairy	adult	oral	Pseudonocardiaceae	0.000961069	0.00123829	0.000556318	0.00128334
fresh	dairy	adult	oral	Methylobacteriaceae	0.000960434	0.000940837	0.000720303	0.00161259
dry	beef	adult	oral	Demequinaceae	0.000958904	0.00106616	0.000632622	0.00187674
fresh	beef	calf	oral	Sporichthyaceae	0.000958092	0.00179853	0.000218641	0.000411085
4w	dairy	adult	teat	Enterococcaceae	0.000957739	0.000983491	0.0010293	0.00147389
fresh	beef	calf	oral	Streptomycetaceae	0.000957083	0.00177503	0	0.000699652
dry	dairy	adult	teat	Xanthomonadaceae	0.000955003	0.00111891	0.00069957	0.000522867
fresh	dairy	calf	oral	Caulobacteraceae	0.000954012	0.00161151	0.000367076	0.000190869
4w	beef	adult	teat	Patulibacteraceae	0.000952305	0.00114011	0.000643633	0.00141048
fresh	dairy	calf	faecal	Dietziaceae	0.000949548	0.000611172	0.00109476	0.000687072
fresh	dairy	calf	oral	Beutenbergiaceae	0.000943969	0.000917462	0.000480023	0.00130157
4w	beef	adult	vaginal	Flavobacteriaceae	0.000943503	0.000633481	0.00112608	0.000721558
dry	beef	adult	faecal	Micrococcaceae	0.000942966	0.000804355	0.000823321	0.00108392
fresh	dairy	calf	faecal	Prevotellaceae	0.000941496	0.00131458	0.000279096	0.00101282
fresh	beef	adult	milk	Intrasporangiaceae	0.000941356	0.00210494	0	0
4w	beef	adult	faecal	Micrococcaceae	0.000940169	0.000575244	0.00118384	0.000617461
fresh	beef	calf	oral	Rhizobiaceae	0.000939535	0.000777786	0.00101207	0.000624142
fresh	beef	adult	teat	Spirochaetaceae	0.000935289	0.00111547	0.00079382	0.000841188
fresh	beef	adult	teat	uncultured_prokaryote	0.000929433	0.000697101	0.000922803	0.00103361
4w	beef	adult	vaginal	Bacteroidales_S24.7_group	0.000925864	0.000524288	0.00083285	0.000359248
4w	beef	calf	oral	Fibrobacteraceae	0.000925856	0.00184192	0.000134332	0.000280689
fresh	dairy	adult	vaginal	Dermabacteraceae	0.00092281	0.00172091	0.000258612	0.000367709
4w	dairy	adult	oral	Alcaligenaceae	0.000922377	0.00201245	0	9.02e-05
fresh	beef	adult	oral	Rhizobiaceae	0.000921645	0.00116842	0.000435022	0.000516547
4w	dairy	adult	teat	uncultured_rumen_bacterium	0.000919376	0.000823682	0.00096123	0.00136567
4w	beef	adult	faecal	Rhodospirillaceae	0.00091742	0.00054399	0.000803459	0.000576566
fresh	beef	calf	faecal	Succinivibrionaceae	0.000914186	0.00174709	0.000151469	0.000393247
fresh	beef	adult	teat	p.2534.18B5_gut_group	0.000913887	0.000566824	0.00100457	0.000531848
fresh	beef	adult	oral	Xanthobacteraceae	0.000907432	0.000991237	0.000655607	0.00173544
4w	dairy	adult	teat	Sphingomonadaceae	0.000906198	0.00193801	0	0.000160205
fresh	beef	calf	faecal	Acidaminococcaceae	0.000904788	0.00112841	0.000770977	0.000996225
4w	beef	adult	teat	Dietziaceae	0.000903835	0.000421478	0.000857794	6.5681e-05
fresh	dairy	adult	teat	Propionibacteriaceae	0.000902107	0.000766561	0.000490337	0.000614699
4w	beef	adult	teat	Cellvibrionaceae	0.000898491	0.000709604	0.000711565	0.00119104
4w	beef	adult	faecal	Spirochaetaceae	0.000897893	0.000640377	0.000947074	0.000440103
fresh	beef	calf	oral	uncultured_Nitrosomonadaceae_bacterium	0.000897112	0.0017717	0	0.000437283
fresh	beef	adult	vaginal	Microbacteriaceae	0.000895294	0.00115723	0.000502336	0.00120755
fresh	beef	calf	oral	Porphyromonadaceae	0.000895196	0.00103017	0.000262388	0.00185169
4w	beef	calf	faecal	Clostridium_sp._CAG.306	0.000894829	0.00192175	0	0.000143383
fresh	beef	adult	teat	Bacteroidales_Incertae_Sedis	0.000893231	0.000584865	0.000671694	0.000657713
fresh	beef	calf	faecal	Cytophagaceae	0.000889572	0.00153836	0.000183466	0.000666465
fresh	dairy	calf	faecal	Hyphomicrobiaceae	0.000886375	0.00128051	0.000279188	0.00113114
4w	beef	adult	teat	Erythrobacteraceae	0.000885429	0.000738557	0.000766565	0.000588657
fresh	beef	adult	teat	Desulfovibrionaceae	0.000885198	0.000513128	0.000777731	0.000772259
dry	dairy	adult	teat	Dietziaceae	0.000881383	0.0014323	0.000355999	0.000654616
fresh	beef	adult	teat	Patulibacteraceae	0.00088038	0.000622499	0.000540953	0.000558448
4w	beef	adult	oral	Erysipelotrichaceae	0.000877126	0.000525732	0.000683914	0.000105614
dry	beef	adult	teat	Halomonadaceae	0.00087616	0.000759239	0.000686292	0.000312201
fresh	beef	adult	vaginal	Rhodobacteraceae	0.000872161	0.000958311	0.00043985	0.00161355
fresh	beef	calf	oral	Geodermatophilaceae	0.00087097	0.00127762	0.000459155	0.00082465
4w	beef	adult	teat	Victivallaceae	0.000870841	0.000881266	0.00107319	0.00121385
dry	beef	adult	teat	Pseudonocardiaceae	0.000868589	0.000842405	0.000563392	0.000680045
4w	dairy	calf	faecal	Eubacteriaceae	0.000868356	0.000733964	0.000675625	0.000510929
4w	dairy	calf	oral	Brucellaceae	0.000866457	0.00183236	0	0.000191351
fresh	beef	calf	faecal	Patulibacteraceae	0.000865208	0.00193466	0	0
fresh	dairy	calf	faecal	Family_XI	0.000863755	0.00108844	0.000218953	0.00195784
4w	dairy	adult	teat	uncultured_Mollicutes_bacterium	0.000861638	0.000699279	0.000741244	0.000709018
fresh	beef	adult	teat	Actinomycetaceae	0.000861279	0.000563341	0.000572774	0.000336909
fresh	beef	calf	oral	Burkholderiaceae	0.000861198	0.0010063	0.000590332	0.00135416
fresh	beef	calf	oral	Dermatophilaceae	0.000858071	0.00128165	0.000459147	0.000337756
4w	dairy	calf	oral	Aurantimonadaceae	0.000857034	0.00176033	0	0.000287026
4w	beef	calf	oral	Cardiobacteriaceae	0.00085543	0.000537623	0.000859408	0.00044545
fresh	dairy	adult	faecal	Microbacteriaceae	0.000852776	0.000752731	0.000815925	0.000283854
4w	dairy	calf	oral	Cytophagaceae	0.000849606	0.00189978	0	0
fresh	dairy	adult	milk	Aerococcaceae	0.000848304	0.00101605	0.000569909	0.00126031
fresh	dairy	calf	oral	Family_XI	0.000847267	0.00171004	0.000136089	0.000112113
fresh	dairy	calf	faecal	Lactobacillaceae	0.000846778	0.00177428	8.76e-05	0.000127133
fresh	beef	adult	oral	Veillonellaceae	0.000846305	0.00167823	0	0.000399065
dry	dairy	adult	milk	Succinivibrionaceae	0.000844785	0.000805203	0.000911162	0.00117726
fresh	dairy	adult	vaginal	Planctomycetaceae	0.000843761	0.00064364	0.0010918	0.000831773
fresh	beef	adult	teat	Unknown_Family	0.000838436	0.000638073	0.000732757	0.000623889
4w	dairy	adult	oral	Sphingomonadaceae	0.000838367	0.00140024	0	0.000962059
4w	beef	adult	vaginal	Clostridiaceae_1	0.000837675	0.000601208	0.000961931	0.000779369
fresh	dairy	adult	vaginal	Alcaligenaceae	0.00083703	0.000671975	0.000857108	0.00101645
dry	dairy	adult	oral	Enterobacteriaceae	0.000834494	0.00133404	0	0.00111264
fresh	dairy	adult	oral	Family_XIII	0.000833226	0.000926029	0.000532398	0.000708514
fresh	beef	adult	milk	Rhodobacteraceae	0.000832606	0.00154776	0	0.000601142
fresh	beef	adult	teat	Enterobacteriaceae	0.000831817	0.000580246	0.00113419	0.000694404
dry	dairy	adult	vaginal	Defluviitaleaceae	0.000831069	0.000214703	0.000884271	0.000314937
fresh	dairy	adult	vaginal	Moraxellaceae	0.00083041	0.00091111	0.000855735	0.000819961
4w	beef	adult	teat	Alcaligenaceae	0.000830256	0.000419502	0.00070524	0.000678229
fresh	beef	adult	teat	Polyangiaceae	0.000829727	0.000705559	0.000572774	0.000723084
dry	dairy	adult	oral	Acetobacteraceae	0.000828508	0.0018526	0	0
4w	dairy	calf	oral	Rhodobacteraceae	0.000828187	0.00185188	0	0
fresh	beef	adult	oral	Caulobacteraceae	0.000828089	0.000597064	0.000569745	0.00024275
fresh	beef	adult	teat	Chromatiaceae	0.000826816	0.000948711	0.000572774	0.00136303
fresh	dairy	calf	oral	Veillonellaceae	0.00082593	0.00164812	0	0.000369384
fresh	dairy	adult	faecal	Rhodospirillaceae	0.000822752	0.000640828	0.000628306	0.000791959
fresh	dairy	adult	milk	Family_XIII	0.000821971	0.00125798	0	0.00126031
dry	beef	adult	oral	Bacteroidales_UCG.001	0.000821705	0.00183739	0	0
4w	dairy	adult	faecal	Veillonellaceae	0.000820717	0.000547206	0.000551255	0.000727988
fresh	beef	calf	faecal	Chitinophagaceae	0.000820283	0.00132366	0	0.0010603
fresh	beef	adult	teat	Xanthomonadales_Incertae_Sedis	0.000815168	0.00097342	0.000335847	0.00181471
fresh	dairy	calf	faecal	Caulobacteraceae	0.000815142	0.00129068	0.000139594	0.000914572
4w	dairy	adult	faecal	uncultured_Mollicutes_bacterium	0.000812313	0.000365412	0.000793356	0.000578533
fresh	dairy	adult	teat	Geodermatophilaceae	0.00081186	0.000546069	0.000715503	0.000149639
dry	beef	adult	faecal	Rhodospirillaceae	0.000809358	0.00101285	0.000222899	0.00181705
fresh	beef	adult	vaginal	Staphylococcaceae	0.000808722	0.00118647	0.000201598	0.000748075
fresh	beef	adult	faecal	Planctomycetaceae	0.00080793	0.00116357	0.000577263	0.000646754
4w	beef	adult	teat	Elev.16S.1332	0.000805644	0.000944624	0.00077236	0.000950541
fresh	dairy	adult	teat	uncultured_Mollicutes_bacterium	0.000804959	0.000755387	0.000643447	0.000527944
fresh	beef	adult	faecal	Alcaligenaceae	0.000804361	0.000822778	0.000881938	0.00122668
dry	beef	adult	teat	Cytophagaceae	0.00079958	0.000587071	0.000735767	0.000313062
4w	dairy	adult	teat	Xanthomonadaceae	0.000796242	0.00100382	0.00032041	0.000599711
4w	dairy	calf	oral	Nocardioidaceae	0.000795062	0.0016729	0	0.000191351
fresh	beef	calf	oral	Sandaracinaceae	0.000794094	0.00129393	0.000437326	0.000459448
dry	beef	adult	teat	Acidaminococcaceae	0.000793695	0.000544208	0.000772056	0.00020337
4w	beef	adult	teat	Gemmatimonadaceae	0.00079359	0.00116451	0.000153313	0.000791605
fresh	beef	calf	oral	Saprospiraceae	0.000792379	0.000748931	0.000699652	0.00140735
fresh	beef	adult	oral	Actinomycetaceae	0.000791322	0.000756699	0.000406021	0.000920601
4w	dairy	adult	oral	Enterococcaceae	0.00078745	0.00176079	0	0
4w	beef	adult	teat	Methylobacteriaceae	0.000786728	0.000381143	0.000613252	0.000378642
fresh	beef	adult	milk	Dietziaceae	0.000784148	0.00146559	0	0.000549666
dry	dairy	adult	oral	Rhizobiaceae	0.000781434	0.00174734	0	0
4w	dairy	calf	oral	Alcaligenaceae	0.000780992	0.000732722	0.00102647	0.00141947
fresh	beef	adult	faecal	Defluviitaleaceae	0.000780629	0.000720908	0.00113708	0.00132291
4w	beef	calf	faecal	Actinomycetaceae	0.000780302	0.000720487	0.000575179	0.000518783
fresh	dairy	adult	teat	Halomonadaceae	0.000779878	0.0015202	0.000102695	0.000306644
4w	beef	adult	milk	Clostridiales_vadinBB60_group	0.000779727	0.00174352	0	0
dry	beef	adult	vaginal	Dietziaceae	0.000779364	0.000765014	0.00068876	0.00103334
4w	dairy	adult	faecal	Defluviitaleaceae	0.000778928	0.000582169	0.000687864	0.000728016
dry	beef	adult	teat	Bacillaceae	0.000778113	0.0007484	0.000919709	0.00141891
fresh	dairy	calf	faecal	Coriobacteriaceae	0.000776616	0.000986209	0.000175162	0.00183071
fresh	beef	adult	teat	Methylobacteriaceae	0.000772836	0.000343775	0.00093159	0.000271583
4w	beef	adult	teat	uncultured_Nitrosomonadaceae_bacterium	0.000772014	0.00172628	0	0
dry	beef	adult	oral	Family_XI	0.000771098	0.000738116	0.00100226	0.0012301
4w	dairy	adult	oral	Bacteroidaceae	0.000769281	0.000517239	0.000841801	0.000337773
fresh	beef	adult	milk	Solirubrobacteraceae	0.000767696	0.0010871	0	0.0015275
4w	dairy	adult	vaginal	Neisseriaceae	0.000767528	0.00171624	0	0
dry	beef	adult	oral	Caulobacteraceae	0.000765839	0.00102455	0.000273349	0.00117187
fresh	dairy	calf	oral	Coriobacteriaceae	0.000761907	0.00116009	0.000330501	0.000532085
4w	dairy	adult	oral	uncultured_bacterium	0.000758714	0.000683972	0.000522916	0.000136261
4w	beef	calf	faecal	Clostridiaceae_1	0.000757308	0.000588455	0.000736513	0.000525461
dry	dairy	adult	milk	Family_XI	0.00075273	0.000687478	0.00123085	0.00124413
fresh	dairy	adult	teat	Verrucomicrobiaceae	0.000751591	0.000698683	0.000570282	0.000390295
dry	dairy	adult	milk	Dermacoccaceae	0.000751063	0.00102918	0	0.00182232
fresh	beef	calf	faecal	Solirubrobacteraceae	0.000750621	0.00105739	0.000238855	0.00102999
fresh	beef	calf	faecal	Unknown_Family	0.000747769	0.00112458	0	0.00121175
fresh	beef	adult	milk	Christensenellaceae	0.000746301	0.00166878	0	0
fresh	beef	adult	teat	Acholeplasmataceae	0.000745234	0.00103152	0	0.00164999
fresh	dairy	calf	oral	Propionibacteriaceae	0.000742629	0.00113708	0.000199481	0.000500379
4w	beef	adult	teat	Demequinaceae	0.000738682	0.00111329	0.000292997	0.000746614
4w	beef	adult	teat	Peptococcaceae	0.000738532	0.000707254	0.000585995	0.00077448
dry	beef	adult	teat	Bacteroidales_S24.7_group	0.000738018	0.000424168	0.000743341	0.000112153
4w	dairy	calf	faecal	Spirochaetaceae	0.000737505	0.000944159	0.000149335	0.0017266
dry	dairy	adult	vaginal	Family_XI	0.000737	0.00101884	0	0.00164453
fresh	dairy	adult	oral	Streptomycetaceae	0.000735075	0.00100203	0.000430645	0.000826015
fresh	beef	adult	teat	uncultured_proteobacterium	0.000733455	0.000725262	0.000972148	0.00101826
4w	beef	adult	teat	Sandaracinaceae	0.000733136	0.000734099	0.000437671	0.000649269
dry	dairy	adult	oral	Clostridiaceae_1	0.000728643	0.000493055	0.000667582	0.000488043
dry	beef	adult	vaginal	Sphingobacteriaceae	0.000728245	0.000994761	0.000533618	0.000688779
fresh	beef	calf	oral	uncultured_Chloroflexi_bacterium	0.000725011	0.00126609	0	0.000701299
fresh	dairy	adult	oral	Veillonellaceae	0.000723955	0.00052132	0.000704182	0.000747522
dry	beef	adult	teat	Porticoccaceae	0.000721984	0.000261155	0.000702044	0.000391392
dry	dairy	adult	vaginal	Micrococcaceae	0.000721063	0.00161234	0	0
dry	dairy	adult	oral	Sphingomonadaceae	0.000720727	0.00122346	0	0.000779173
dry	beef	adult	vaginal	Phyllobacteriaceae	0.0007179	0.000861231	0.00068876	0.000634608
fresh	dairy	adult	milk	Micrococcaceae	0.000715959	0.00120377	0	0.000802016
fresh	dairy	adult	vaginal	Cytophagaceae	0.000715714	0.0010218	0	0.00138037
dry	dairy	adult	teat	Streptococcaceae	0.000715523	0.000305302	0.000711997	0.000215009
4w	dairy	calf	oral	Planctomycetaceae	0.000713955	0.00159645	0	0
dry	dairy	adult	milk	Peptococcaceae	0.000713638	0.000468218	0.000683807	0.000520078
fresh	beef	calf	oral	Bacteriovoracaceae	0.000710815	0.0011472	0	0.000918294
4w	beef	adult	milk	Oxalobacteraceae	0.00071048	0.00158868	0	0
4w	beef	adult	milk	uncultured_Armatimonadetes_bacterium	0.00071048	0.00158868	0	0
4w	beef	adult	milk	wastewater_metagenome	0.00071048	0.00158868	0	0
dry	dairy	adult	teat	Defluviitaleaceae	0.000710291	5.27685e-05	0.000699571	5.7315e-05
4w	beef	adult	teat	Acidaminococcaceae	0.000709104	0.000677695	0.000858553	0.00129756
fresh	dairy	adult	vaginal	Defluviitaleaceae	0.000708732	0.000652995	0.000520387	0.000328726
fresh	dairy	adult	teat	Actinopolysporaceae	0.000708142	0.000670908	0.000447615	0.000157942
fresh	beef	adult	milk	Acidimicrobiaceae	0.000708137	0.00158344	0	0
fresh	beef	adult	teat	Sandaracinaceae	0.000705735	0.00087743	0.000477312	0.000939759
dry	beef	adult	faecal	Defluviitaleaceae	0.000705408	0.000442698	0.000792055	0.00046558
fresh	dairy	adult	teat	Streptomycetaceae	0.000699332	0.000800936	0.000355837	0.000696124
dry	beef	adult	vaginal	Spirochaetaceae	0.000697858	0.00109568	0.000185463	0.000717831
4w	dairy	calf	oral	Eubacteriaceae	0.000695329	0.000521056	0.000824402	0.000788746
dry	dairy	adult	milk	Porphyromonadaceae	0.000694845	0.000881806	0.000222792	0.00131844
fresh	dairy	calf	oral	Lactobacillaceae	0.000694636	0.00054305	0.000826423	0.000843677
fresh	dairy	adult	oral	Cardiobacteriaceae	0.000694264	0.000775185	0.000581716	0.000363588
fresh	dairy	calf	oral	Intrasporangiaceae	0.000687173	0.00119162	0	0.000683936
fresh	beef	adult	milk	Dermabacteraceae	0.000682695	0.00152655	0	0
fresh	beef	calf	faecal	Sanguibacteraceae	0.000682139	0.000789384	0.000696759	0.000786493
dry	dairy	adult	oral	Coriobacteriaceae	0.000681635	0.000920488	0.000370879	0.000825039
fresh	dairy	adult	teat	uncultured_rumen_bacterium	0.000680814	0.000432183	0.000894145	0.000370827
fresh	beef	adult	vaginal	Planctomycetaceae	0.000679613	0.000635394	0.000679245	0.000723212
fresh	dairy	adult	faecal	Thermoactinomycetaceae	0.00067876	0.000635231	0.000524781	0.000611805
fresh	beef	adult	teat	Aeromonadaceae	0.000678305	0.000214792	0.000636415	0.000307966
dry	beef	adult	faecal	Bacteroidales_UCG.001	0.000677116	0.000788053	0.000408648	0.00118973
4w	dairy	adult	teat	Veillonellaceae	0.000672995	0.000540197	0.000608779	0.000304858
dry	beef	adult	faecal	Planococcaceae	0.000671598	0.00111846	0	0.000778732
4w	dairy	calf	oral	Thermoplasmatales_Incertae_Sedis	0.000669194	0.00106715	0.000219841	0.000598777
fresh	beef	calf	oral	Cryomorphaceae	0.000665382	0.000667088	0.000743381	0.00106398
fresh	dairy	calf	oral	uncultured_bacterium	0.000664062	0.00131583	0	0.000315106
dry	dairy	adult	oral	Propionibacteriaceae	0.000664031	0.000743829	0.000564843	0.000311068
fresh	beef	adult	milk	Erysipelotrichaceae	0.000663221	0.00139687	0	0.000157048
fresh	beef	adult	teat	Sanguibacteraceae	0.000662884	0.000658725	0.000824352	0.000968471
dry	dairy	adult	faecal	Unknown_Family	0.000659874	0.000367309	0.000533946	0.000568872
4w	beef	adult	teat	Veillonellaceae	0.00065981	0.00112218	0.000187642	0.000474432
dry	beef	adult	teat	Chitinophagaceae	0.000659062	0.000702584	0.000275942	0.000402391
fresh	beef	adult	teat	Coriobacteriaceae	0.000657455	0.000760972	0.000259244	0.000929248
fresh	beef	calf	faecal	uncultured_rumen_bacterium	0.000656679	0.00129967	0	0.000314597
4w	dairy	adult	faecal	uncultured_rumen_bacterium	0.000656601	0.000596514	0.000320295	0.000686679
fresh	dairy	adult	teat	Cellvibrionaceae	0.000656575	0.000443481	0.000865302	0.000529258
4w	dairy	calf	oral	uncultured_bacterium	0.000656084	0.000899609	0.000415455	0.000460307
dry	beef	adult	vaginal	Unknown_Family	0.000655716	0.000630362	0.000395386	0.000740594
dry	beef	adult	oral	Burkholderiaceae	0.000655534	0.000425195	0.000702914	0.000490538
fresh	dairy	calf	oral	Demequinaceae	0.00065498	0.00146458	0	0
fresh	beef	calf	faecal	Cellulomonadaceae	0.000653525	0.000923442	0.000234962	0.000848228
4w	beef	adult	teat	uncultured_Chloroflexi_bacterium	0.000652852	0.00107096	0	0.000798105
4w	dairy	adult	vaginal	Bacteroidales_BS11_gut_group	0.00065214	0.000484874	0.00074129	0.000575157
fresh	dairy	adult	faecal	Pasteurellaceae	0.000650434	0.00095822	0.000145773	0.000866919
fresh	beef	adult	faecal	Planococcaceae	0.000650003	0.000787381	0.000433174	0.000940734
4w	beef	calf	oral	Acidaminococcaceae	0.000649832	0.0013117	0.0001051	0.000150758
fresh	beef	adult	teat	Cryomorphaceae	0.000649651	0.000704339	0.000636416	0.000932602
4w	dairy	adult	vaginal	Veillonellaceae	0.000648342	0.000401265	0.000590406	0.000699752
fresh	beef	calf	faecal	Cellvibrionaceae	0.000648301	0.00118296	0	0.000514996
fresh	dairy	adult	faecal	Moraxellaceae	0.000647677	0.00144825	0	0
dry	dairy	adult	oral	Oxalobacteraceae	0.000647057	0.00132597	0	0.000222527
dry	dairy	adult	milk	Bacteroidales_RF16_group	0.000646189	0.00100322	0	0.000946864
dry	beef	adult	oral	Oxalobacteraceae	0.000644876	0.000686651	0.000644532	0.00095672
4w	beef	adult	teat	Cryptosporangiaceae	0.000644563	0.00116215	0	0.000542207
dry	dairy	adult	faecal	Defluviitaleaceae	0.000643373	0.000387984	0.000731049	0.000333037
fresh	beef	calf	faecal	Erythrobacteraceae	0.000642401	0.00109348	0.000187672	0.000454408
dry	dairy	adult	vaginal	uncultured_rumen_bacterium	0.000641395	0.000708532	0.000251565	0.0011862
4w	beef	calf	faecal	Fusobacteriaceae	0.000640827	0.00143293	0	0
fresh	beef	adult	milk	Nakamurellaceae	0.000640292	0.00143174	0	0
4w	dairy	adult	oral	Planococcaceae	0.000639803	0.00143064	0	0
fresh	dairy	adult	faecal	Staphylococcaceae	0.00063974	0.000894146	0	0.00134589
dry	beef	adult	teat	Aurantimonadaceae	0.000639038	0.000637516	0.000438194	0.000186003
fresh	beef	adult	oral	Chitinophagaceae	0.000638947	0.000643082	0.000684112	0.00106055
fresh	beef	calf	oral	env.OPS_17	0.000638794	0.00119898	0	0.000437283
fresh	dairy	adult	vaginal	Beutenbergiaceae	0.000636185	0.00142255	0	0
fresh	beef	adult	milk	Oxalobacteraceae	0.000636051	0.00142225	0	0
fresh	beef	calf	faecal	Bacteroidales_S24.7_group	0.000635959	0.00109481	0.000262164	0.000342656
4w	beef	adult	teat	Phyllobacteriaceae	0.000635585	0.000870019	0.00050832	0.000551927
fresh	beef	adult	oral	Bradyrhizobiaceae	0.000635183	0.000678474	0.000684112	0.000867721
4w	dairy	calf	faecal	Christensenellaceae	0.000628797	0.00124714	4.98e-05	0.000241546
fresh	beef	adult	oral	Desulfovibrionaceae	0.000628683	0.000727905	0.000350754	0.00120517
4w	beef	adult	faecal	uncultured_eubacterium_WCHB1.25	0.000628046	0.000657589	0.000428348	5.0156e-05
fresh	dairy	adult	vaginal	Carnobacteriaceae	0.00062676	0.000600718	0.000698252	0.000567524
fresh	beef	adult	vaginal	Bacteroidales_UCG.001	0.000626163	0.000534279	0.000428056	0.000765383
4w	dairy	calf	oral	Peptostreptococcaceae	0.000625374	0.000878652	0	0.00128512
fresh	beef	adult	vaginal	Comamonadaceae	0.000623496	0.000769721	0.000366542	0.000930817
fresh	beef	calf	faecal	Family_XI	0.000623311	0.000779431	0.000151469	0.000931177
fresh	beef	adult	teat	Shewanellaceae	0.000623163	0.000760855	0.000445491	0.000838431
4w	dairy	adult	oral	Comamonadaceae	0.000621347	0.00138937	0	0
4w	dairy	adult	faecal	Bacteroidales_BS11_gut_group	0.000620492	0.00070458	0.000298597	0.00079846
fresh	beef	adult	oral	Succinivibrionaceae	0.00062022	0.00118839	0	0.00037496
fresh	dairy	adult	oral	Trueperaceae	0.000619309	0.00102301	0	0.000739066
4w	dairy	calf	faecal	uncultured_bacterium	0.000618882	0.000607729	0.000483092	0.000526014
fresh	beef	adult	oral	uncultured	0.000617347	0.000958428	0.000313551	0.000482067
dry	beef	adult	teat	Lactobacillaceae	0.000617325	0.0005028	0.000456454	5.6601e-05
fresh	beef	adult	teat	Haliangiaceae	0.000615281	0.000654822	0.000477312	0.00126381
fresh	dairy	calf	oral	Kineosporiaceae	0.000613407	0.00137162	0	0
4w	beef	adult	vaginal	Rhodospirillaceae	0.000612578	0.000207894	0.000643475	0.000271999
dry	dairy	adult	vaginal	Unknown_Family	0.000610921	0.000769076	0.000331602	0.000906144
dry	dairy	adult	oral	Bacteroidaceae	0.000610492	0.000836246	0	0.00149477
fresh	beef	adult	oral	p.2534.18B5_gut_group	0.000610141	0.000849524	0.000114019	0.00100842
4w	dairy	calf	oral	Fusobacteriaceae	0.000609445	0.000986974	0.000274801	0.000428373
fresh	beef	adult	teat	Gemmatimonadaceae	0.000607026	0.000537202	0.000381849	0.000843645
dry	beef	adult	teat	uncultured_rumen_bacterium	0.0006046	0.00103247	0	0.000639036
fresh	dairy	adult	teat	p.2534.18B5_gut_group	0.000604381	0.000669738	0.000374964	0.000185387
4w	dairy	calf	oral	Nocardiaceae	0.000602511	0.0011337	0	0.000406621
4w	dairy	adult	oral	Nocardiopsaceae	0.000602335	0.0012807	0	0.000120257
fresh	beef	adult	oral	Intrasporangiaceae	0.000602065	0.000831701	0	0.00134979
fresh	dairy	adult	teat	Mitochondria	0.000601891	0.000939756	0.000258791	0.000511073
fresh	beef	calf	oral	Pseudonocardiaceae	0.000601524	0.000819965	0.000386903	0.00063406
fresh	beef	adult	oral	Rhodobiaceae	0.000599404	0.000698035	0.000313551	0.00118906
fresh	beef	adult	oral	Verrucomicrobiaceae	0.000595131	0.000778896	0.000370561	0.00072503
4w	dairy	adult	oral	Rhizobiaceae	0.000594931	0.00112463	0	0.000390836
dry	dairy	adult	vaginal	Comamonadaceae	0.00059456	0.00132948	0	0
dry	dairy	adult	vaginal	Propionibacteriaceae	0.00059456	0.00132948	0	0
fresh	beef	adult	oral	Clostridiaceae_1	0.000593847	0.00090552	0.00030691	0.000493025
fresh	dairy	adult	milk	Bacillaceae	0.000593416	0.000988509	0	0.000687443
fresh	dairy	calf	oral	Oceanospirillaceae	0.000593201	0.00102004	6.3e-05	0.000397657
dry	dairy	adult	teat	Unknown_Family	0.000592923	0.000320326	0.000446229	0.000320484
dry	beef	adult	oral	Gracilibacteria_bacterium_canine_oral_taxon_394	0.00059187	0.000841421	0	0.00115981
4w	dairy	calf	oral	uncultured	0.000591229	0.00055975	0.000494641	0.000719676
fresh	dairy	calf	faecal	Kineosporiaceae	0.000589797	0.00110441	0	0.000409136
fresh	beef	calf	oral	Clostridiales_vadinBB60_group	0.00058828	0.000816559	0	0.00128159
fresh	dairy	calf	oral	Nakamurellaceae	0.000588198	0.00131525	0	0
dry	dairy	adult	teat	Microbacteriaceae	0.00058646	0.000592896	0.000504331	0.000452236
fresh	beef	adult	milk	Phyllobacteriaceae	0.000580766	0.00079954	0	0.0013349
dry	dairy	adult	oral	Nocardiopsaceae	0.000578655	0.000539992	0.000853021	0.000894412
fresh	dairy	adult	faecal	Eubacteriaceae	0.000578174	0.000587533	0.000560947	0.00105708
4w	dairy	adult	oral	Anaerolineaceae	0.000577449	0.000897948	0	0.000841801
dry	beef	adult	teat	Rhodocyclaceae	0.000576427	0.000575998	0.000578175	0.00114765
4w	dairy	adult	teat	p.2534.18B5_gut_group	0.000575473	0.000772795	0.000192246	0.000893777
4w	beef	adult	teat	Family_XI	0.000574266	0.000683659	0.000460424	0.000576115
fresh	dairy	adult	oral	Beutenbergiaceae	0.000574265	0.000454413	0.000459249	0.000521233
4w	dairy	calf	oral	Oxalobacteraceae	0.000574097	0.00100483	0	0.000550134
fresh	dairy	adult	milk	Prevotellaceae	0.000573169	0.000944845	0	0.000688942
fresh	beef	adult	oral	Phyllobacteriaceae	0.000572731	0.000648628	0.000589224	0.000696036
fresh	beef	adult	oral	Anaerolineaceae	0.000572667	0.00128052	0	0
dry	dairy	adult	faecal	Actinomycetaceae	0.000571722	0.000635213	0.000585126	0.000735758
dry	dairy	adult	milk	Coriobacteriaceae	0.000571667	0.000526991	0.000410284	0.000919214
4w	beef	adult	faecal	Bacteroidales_UCG.001	0.000569766	0.000364445	0.000581158	0.000276681
fresh	dairy	adult	oral	Phyllobacteriaceae	0.000569578	0.000588679	0.000520483	0.00104339
dry	dairy	adult	vaginal	Oceanospirillaceae	0.00056926	0.0012729	0	0
4w	beef	adult	teat	uncultured_soil_bacterium	0.000569134	0.000791709	0.00025114	7.3487e-05
fresh	dairy	calf	faecal	Propionibacteriaceae	0.000567876	0.000701399	0.000457678	0.000673871
dry	beef	adult	oral	Rhizobiaceae	0.000567816	0.000520127	0.000351457	0.00081461
4w	dairy	adult	milk	Bacteroidales_RF16_group	0.000567376	0.00126869	0	0
4w	dairy	adult	milk	Coriobacteriaceae	0.000567376	0.00126869	0	0
dry	dairy	adult	teat	Propionibacteriaceae	0.000567337	0.000584874	0.00049581	0.000268636
fresh	dairy	calf	oral	Thermoactinomycetaceae	0.000566869	0.000640425	0.000225893	0.000784882
fresh	dairy	calf	faecal	Acidaminococcaceae	0.000564934	0.000496982	0.000350324	0.000762302
fresh	beef	adult	milk	DA101_soil_group	0.000563966	0.00126107	0	0
dry	beef	adult	vaginal	Microbacteriaceae	0.000563777	0.000779578	0	0.00125593
dry	dairy	adult	teat	Rhodobacteraceae	0.000563489	0.00109316	0	0.000313601
fresh	beef	adult	teat	Leuconostocaceae	0.000563294	0.000548695	0.000350029	0.00070073
dry	dairy	adult	milk	Bacteroidales_Incertae_Sedis	0.000562122	0.000523859	0.000547046	0.000696415
fresh	dairy	adult	teat	Unknown_Family	0.00056121	0.000642936	0.000230747	0.000735096
fresh	dairy	adult	vaginal	Thermoactinomycetaceae	0.0005606	0.000511983	0.000613497	0.000842519
dry	dairy	adult	teat	Veillonellaceae	0.000559976	0.00035487	0.000582958	0.000184001
dry	dairy	adult	faecal	Fibrobacteraceae	0.000557369	0.00102407	0.000110104	0.000300684
fresh	dairy	adult	milk	Streptococcaceae	0.000557229	0.000869981	0	0.000802016
dry	dairy	adult	vaginal	Geodermatophilaceae	0.00055661	0.00124462	0	0
fresh	dairy	calf	oral	Bogoriellaceae	0.000554562	0.000628844	0.000315106	0.0012248
4w	beef	adult	teat	Geodermatophilaceae	0.000554514	0.000681452	0.000153313	0.000739789
dry	beef	adult	oral	Cellvibrionaceae	0.00055302	0.00091307	6.83e-05	0.000566444
fresh	beef	adult	faecal	Methanocorpusculaceae	0.000552274	0.00111785	0	0.000216474
fresh	beef	calf	oral	FamilyII	0.000550612	0.00109047	0	0.00026237
dry	beef	adult	teat	Burkholderia_tropica	0.000549079	0.00046261	0.000505689	0.000580678
fresh	beef	calf	faecal	uncultured_proteobacterium	0.000546706	0.000829768	0.000187672	0.000575583
4w	dairy	adult	teat	Cytophagaceae	0.000546076	0.00122106	0	0
fresh	beef	calf	oral	Bacteroidales_BS11_gut_group	0.000545395	0.000604265	0.000349826	0.00118489
fresh	beef	adult	milk	Rikenellaceae	0.000545156	0.000642361	0.000392619	0.000805666
fresh	beef	adult	milk	Mycobacteriaceae	0.000544961	0.00101345	0	0.000392619
[truncated: 12,284 more rows]
